# Supplementary material for: Ontology-based systematic representation and analysis of traditional Chinese drugs against rheumatism
Source: BMC Syst Biol. 2017 Dec 21;11(Suppl 7):130. doi: 10.1186/s12918-017-0510-5 (PMC5763303; doi:10.1186/s12918-017-0510-5)
Supplement: Additional file 1: — An Excel file of all the detailed information. This Excel file includes four spreadsheets. These spreadsheets cover the following information:Spreadsheet 1: TCD-related organisms, organism IDs in NCBITaxon. Spreadsheet 2: Chemical components in TCDs, ChEBI IDs, and related references. Spreadsheet 3: TCD AEs including AE names, OAE AE IDs, related references. Spreadsheet 4: TCD-specific anatomic locations in organisms, and the PO and UBERON IDs corresponding to these anatomic entities. (XLSX 93 kb) [file 12918_2017_510_MOESM1_ESM.xlsx]

## Sheet: NCBI-taxonomy-organism
Drug name	TCMDPO name	Organism	NCBI taxonomy ID
Chinese Clematis Root, Radix Clematidis (威灵仙)	Chinese Clematis Root	Clematis chinensis	748693
Radix Angelicae Pubescentis (独活)	Doubleteeth Pubescent Angelica Root	Heracleum	40917
Mulberry Mistletoe Stem, Herba Taxilli (桑寄生)	Chinese Taxillus Herb	Taxillus sutchuenensis	227910
Common Threewingnut Root (雷公藤)	Common Threewingnut Root	Tripterygium wilfordii	458696
Herba Tripterygium hypoglaucin (昆明山海棠)	Tripterygii Hypoglauci Radix	Tripterygium hypoglaucum	205465
Processed Aconite Root, Radix Aconiti Lateralis Preparata (附子)	Prepared Common Monkshood Branched Root	Aconitum carmichaelii	85363
Silkworm (蚕沙)	Silk-worm Droppings	Silkworm	7091
Harlequin Glorybower Leaf and Twig (臭梧桐)	Harlequin Glorybower Leaf	Clerodendrum trichotomum	54229
Radix Stephaniae Tetrandrae (防粉己)	Fourstamen Stephania Root	Stephania tetrandra	425106
Kadsura Stem, Caulis Piperis Kadsurae (海风藤)	Kadsura Pepper Stem	Piper wallichii	450288
Bark of Oriental Variegated Coralbean (海桐皮)	Oriental Variegated Coralbean Bark	Erythrina variegata	3845
Tiger bone (虎骨)	Tiger Bone	Panthera tigris	9694
Caulis Trachelospermi(络石藤)	Chinese Starjasmine Stem	Trachelospermum jasminoides	69389
Fructus Chaenomelis (木瓜)	Common Floweringqince Fruit	Chaenomeles	36603
Rhizoma Homalomenae (千年健)	Obscured Homalomena Rhizome	Homalomena occulta	714477
Largeleaf Gentian Root, Radix Gentianae Macrophyllae (秦艽)	Largeleaf Gentian Root	Gentiana macrophylla	50765
Mulberry Twig, Ramulus Mori (桑枝)	Mulberry Twig	Morus alba	3498
Pine Nodular Branch (松节)	Chinese Pine Nodular Branch	Pistacia terebinthus	434238
Zaocys (乌帩蛇)	Black-tail Snake	Ptyas dhumnades	8587
Cortex Acanthopanacis (五加皮)	Acanthopanax Root Bark	Eleutherococcus gracilistylus	265764
Herba Siegesbeckiae (豨签草)	Siegesbeckia Herb	Sigesbeckia	183075
Paniculate swallowwort root, Radix Cynanchi Paniculati (徐长卿)	Paniculate Swallowwort Root	Vincetoxicum pycnostelma	228726
Semen Strychni (马钱子)	Nux Vomica	Strychnos nux-vomica	28545
Wooly Datchmanspipe Herb(寻骨风)	Wooly Datchmanspipe Herb	Aristolochia mollissima	158558
Caulis Sinomenii (青风藤)	Ovientvine Stem	Sinomenium acutum(Thunb.)Rehd et Wils.	152363
Radix Paeoniae Alba (白芍)	Debark Peony Root	Paeonia lactiflora Pall.	35924

## Sheet: ChEBI-chemicals
Chinese medicine name		Component Chinese name	Component English name	CheBI ID	CheBI name	Reference	Comment
雷公藤	TCMDPO_0000328	雷公藤碱，雷公藤多甙	wilfordine	10039		马哲,梁茂新.中药雷公藤化学成分及药理作用研究进展,亚太传统医药,2011,7(3):157-160
雷公藤	TCMDPO_0000328	雷公藤次碱	wilforine	132150	C43H49NO18	马哲,梁茂新.中药雷公藤化学成分及药理作用研究进展,亚太传统医药,2011,7(3):157-160
雷公藤	TCMDPO_0000328	雷公藤精碱	wilforgine	132334	C41H47NO19	马哲,梁茂新.中药雷公藤化学成分及药理作用研究进展,亚太传统医药,2011,7(3):157-160
雷公藤	TCMDPO_0000328	雷公藤春碱（昆明山海棠素）	wilfortrine	66060	C41H47NO20 hypoglaunine B	马哲,梁茂新.中药雷公藤化学成分及药理作用研究进展,亚太传统医药,2011,7(3):157-160
雷公藤	TCMDPO_0000328	雷公藤碱戊	wilforidine	132512	C36H45NO18	马哲,梁茂新.中药雷公藤化学成分及药理作用研究进展,亚太传统医药,2011,7(3):157-160
雷公藤	TCMDPO_0000328	苯乙烯南蛇碱	celacinnine	132186	C25H31N3O2	马哲,梁茂新.中药雷公藤化学成分及药理作用研究进展,亚太传统医药,2011,7(3):157-160
雷公藤	TCMDPO_0000328	呋喃南蛇碱	celafurine	132513		马哲,梁茂新.中药雷公藤化学成分及药理作用研究进展,亚太传统医药,2011,7(3):157-160
雷公藤	TCMDPO_0000328	苯代南蛇碱	celabenzine	3518		马哲,梁茂新.中药雷公藤化学成分及药理作用研究进展,亚太传统医药,2011,7(3):157-160
雷公藤	TCMDPO_0000328		aquifoliunine E-Ⅲ	66439	sciscllascilloside E-1	马哲,梁茂新.中药雷公藤化学成分及药理作用研究进展,亚太传统医药,2011,7(3):157-160
雷公藤	TCMDPO_0000328	雷藤酮	triptonide	132267	C20H22O6	马哲,梁茂新.中药雷公藤化学成分及药理作用研究进展,亚太传统医药,2011,7(3):157-160
雷公藤	TCMDPO_0000328	雷公藤甲素	triptolide	9747		马哲,梁茂新.中药雷公藤化学成分及药理作用研究进展,亚太传统医药,2011,7(3):157-160
雷公藤	TCMDPO_0000328	雷公藤乙素	tripdiolide	9740		马哲,梁茂新.中药雷公藤化学成分及药理作用研究进展,亚太传统医药,2011,7(3):157-160
雷公藤	TCMDPO_0000328	雷醇内酯	triptolidenol	132333	C20H24O7	马哲,梁茂新.中药雷公藤化学成分及药理作用研究进展,亚太传统医药,2011,7(3):157-160
雷公藤	TCMDPO_0000328	16-羟基雷公藤内酯醇	16-hydroxytriptolide	132621	C20H24O7	马哲,梁茂新.中药雷公藤化学成分及药理作用研究进展,亚太传统医药,2011,7(3):157-160
雷公藤	TCMDPO_0000328	雷藤内酯三醇	triptriolide	132336	C20H26O7	马哲,梁茂新.中药雷公藤化学成分及药理作用研究进展,亚太传统医药,2011,7(3):157-160
雷公藤	TCMDPO_0000328	山海棠素	hypolide； Triptohenolide	114185	C20H24O3	马哲,梁茂新.中药雷公藤化学成分及药理作用研究进展,亚太传统医药,2011,7(3):157-160
雷公藤	TCMDPO_0000328	雷酚酮内酯	triptonolide	132347		马哲,梁茂新.中药雷公藤化学成分及药理作用研究进展,亚太传统医药,2011,7(3):157-160
雷公藤	TCMDPO_0000328	雷酚新内酯	neotriptophenolide	132346	C21H26O4	马哲,梁茂新.中药雷公藤化学成分及药理作用研究进展,亚太传统医药,2011,7(3):157-160
雷公藤	TCMDPO_0000328	雷酚内酯甲醚	triptophenolide methyl ether	132622		马哲,梁茂新.中药雷公藤化学成分及药理作用研究进展,亚太传统医药,2011,7(3):157-160
雷公藤	TCMDPO_0000328	异雷酚新内酯	isoneotriptophenolide	132346	C21H26O4	马哲,梁茂新.中药雷公藤化学成分及药理作用研究进展,亚太传统医药,2011,7(3):157-160
雷公藤	TCMDPO_0000328	雷酚萜	triptonoterpene	132348	C20H30O	马哲,梁茂新.中药雷公藤化学成分及药理作用研究进展,亚太传统医药,2011,7(3):157-160
雷公藤	TCMDPO_0000328	雷酚萜甲醚	triptonoterpene methyl ether	132483	C21H30O3	马哲,梁茂新.中药雷公藤化学成分及药理作用研究进展,亚太传统医药,2011,7(3):157-160
雷公藤	TCMDPO_0000328	雷酚萜醇	triptonoterpenol	132613	C21H30O4	马哲,梁茂新.中药雷公藤化学成分及药理作用研究进展,亚太传统医药,2011,7(3):157-160
雷公藤	TCMDPO_0000328	雷公藤福定	tripterifordin	66275		马哲,梁茂新.中药雷公藤化学成分及药理作用研究进展,亚太传统医药,2011,7(3):157-160
雷公藤	TCMDPO_0000328	雷酚萜酸	triptohairic acid	132614	C21H28O3	马哲,梁茂新.中药雷公藤化学成分及药理作用研究进展,亚太传统医药,2011,7(3):157-160
雷公藤	TCMDPO_0000328	雷公藤素C2	Triptofordin C2	132152		马哲,梁茂新.中药雷公藤化学成分及药理作用研究进展,亚太传统医药,2011,7(3):157-160
雷公藤	TCMDPO_0000328	雷公藤内酯乙	wilforlide B	63959	C29H38O4 celastrol	马哲,梁茂新.中药雷公藤化学成分及药理作用研究进展,亚太传统医药,2011,7(3):157-160
雷公藤	TCMDPO_0000328	雷藤三萜酸Ａ	triptotriterpenic acid A	132370		马哲,梁茂新.中药雷公藤化学成分及药理作用研究进展,亚太传统医药,2011,7(3):157-160
雷公藤	TCMDPO_0000328	雷藤三萜酸B	triptotriterpenic acid B	132616		马哲,梁茂新.中药雷公藤化学成分及药理作用研究进展,亚太传统医药,2011,7(3):157-160
雷公藤	TCMDPO_0000328	雷藤三萜酸C	triptotriterpenic acid C	132617		马哲,梁茂新.中药雷公藤化学成分及药理作用研究进展,亚太传统医药,2011,7(3):157-160
雷公藤	TCMDPO_0000328	雷公藤三帖酸	orthosphenic acid	132615	C30H48O5	马哲,梁茂新.中药雷公藤化学成分及药理作用研究进展,亚太传统医药,2011,7(3):157-160
雷公藤	TCMDPO_0000328	雷藤三萜酮酸Ａ	triptotritepenonic acid A	132618		马哲,梁茂新.中药雷公藤化学成分及药理作用研究进展,亚太传统医药,2011,7(3):157-160
雷公藤	TCMDPO_0000328	黑蔓酮酯	regelin	132619		马哲,梁茂新.中药雷公藤化学成分及药理作用研究进展,亚太传统医药,2011,7(3):157-160
雷公藤	TCMDPO_0000328		demethylregelin	67951	C30H46O4	马哲,梁茂新.中药雷公藤化学成分及药理作用研究进展,亚太传统医药,2011,7(3):157-160
雷公藤	TCMDPO_0000328		6α-diol	132620	6alpha-hydroxycholestanol	马哲,梁茂新.中药雷公藤化学成分及药理作用研究进展,亚太传统医药,2011,7(3):157-160
雷公藤	TCMDPO_0000328	卫矛碱	Euonymine	69763		马哲,梁茂新.中药雷公藤化学成分及药理作用研究进展,亚太传统医药,2011,7(3):157-160
雷公藤	TCMDPO_0000328	表没食子儿茶素	epigallocatechin	42255		马哲,梁茂新.中药雷公藤化学成分及药理作用研究进展,亚太传统医药,2011,7(3):157-160
雷公藤	TCMDPO_0000328	蜜桔黄素	nobiletin	7602		马哲,梁茂新.中药雷公藤化学成分及药理作用研究进展,亚太传统医药,2011,7(3):157-160
雷公藤	TCMDPO_0000328		(－)-syringaresinol	49212		马哲,梁茂新.中药雷公藤化学成分及药理作用研究进展,亚太传统医药,2011,7(3):157-160
雷公藤	TCMDPO_0000328	丁香脂素	syringaresinol	49211		马哲,梁茂新.中药雷公藤化学成分及药理作用研究进展,亚太传统医药,2011,7(3):157-160
雷公藤	TCMDPO_0000328		pyridine-3-carboxylic acid	15940	nicotinic acid	马哲,梁茂新.中药雷公藤化学成分及药理作用研究进展,亚太传统医药,2011,7(3):157-160
雷公藤	TCMDPO_0000328	原茶儿醛	3,4-dihydroxybenzaldehyde	50205		马哲,梁茂新.中药雷公藤化学成分及药理作用研究进展,亚太传统医药,2011,7(3):157-160
雷公藤	TCMDPO_0000328	香兰子酸	vanillate	16632		马哲,梁茂新.中药雷公藤化学成分及药理作用研究进展,亚太传统医药,2011,7(3):157-160
雷公藤	TCMDPO_0000328	β－谷甾醇	β-sitosterol	27693		马哲,梁茂新.中药雷公藤化学成分及药理作用研究进展,亚太传统医药,2011,7(3):157-160	sitosterol should be 27693 (not 69433)
雷公藤	TCMDPO_0000328	熊果酸	ursolic acid	9908		马哲,梁茂新.中药雷公藤化学成分及药理作用研究进展,亚太传统医药,2011,7(3):157-160
雷公藤	TCMDPO_0000328	三十二烷酸	lacceroic acid	76215		马哲,梁茂新.中药雷公藤化学成分及药理作用研究进展,亚太传统医药,2011,7(3):157-160
雷公藤	TCMDPO_0000328	大黄素	emodin	42223		马哲,梁茂新.中药雷公藤化学成分及药理作用研究进展,亚太传统医药,2011,7(3):157-160
昆明山海棠	TCMDPO_0000329	雷藤内酯三醇	triptriolide	132336	C20H26O7	谢晨琼，周 萍昆明山海棠化学成分及药理作用和临床应用研究进展
昆明山海棠	TCMDPO_0000329	雷公藤内酯	triptolide	9747		谢晨琼，周 萍昆明山海棠化学成分及药理作用和临床应用研究进展
昆明山海棠	TCMDPO_0000329	雷酚新内酯	neotriptophenolide	132346	C21H26O4	谢晨琼，周 萍昆明山海棠化学成分及药理作用和临床应用研究进展
昆明山海棠	TCMDPO_0000329	昆明山海棠素K	triptobenzene K	132482		谢晨琼，周 萍昆明山海棠化学成分及药理作用和临床应用研究进展
昆明山海棠	TCMDPO_0000329	雷酚酮内酯	triptonolide	132347	C20H22O4	谢晨琼，周 萍昆明山海棠化学成分及药理作用和临床应用研究进展
昆明山海棠	TCMDPO_0000329	雷酚萜甲醚	triptonoterpene methyl ether	132483	C21H30O3	谢晨琼，周 萍昆明山海棠化学成分及药理作用和临床应用研究进展
昆明山海棠	TCMDPO_0000329	雷藤二萜酸B	triptoditerpenic acid B	132337	C21H28O3	谢晨琼，周 萍昆明山海棠化学成分及药理作用和临床应用研究进展
昆明山海棠	TCMDPO_0000329	雷酚萜	triptonoterpene	132348	C20H30O	谢晨琼，周 萍昆明山海棠化学成分及药理作用和临床应用研究进展
昆明山海棠	TCMDPO_0000329	雷酚萜A	triptobenzene A	132349	C20H28O3	谢晨琼，周 萍昆明山海棠化学成分及药理作用和临床应用研究进展
昆明山海棠	TCMDPO_0000329	雷酚萜D	triptobenzene D	132350	C20H26O2	谢晨琼，周 萍昆明山海棠化学成分及药理作用和临床应用研究进展
昆明山海棠	TCMDPO_0000329	雷酚萜H	triptobenzene H	132351	C21H28O4	谢晨琼，周 萍昆明山海棠化学成分及药理作用和临床应用研究进展
昆明山海棠	TCMDPO_0000329	山海棠二萜内酯A	hypodiolide A	66275	tripterifordin	谢晨琼，周 萍昆明山海棠化学成分及药理作用和临床应用研究进展
昆明山海棠	TCMDPO_0000329	雷藤二萜醌A	triptoquinone A	132352	C20H24O4	谢晨琼，周 萍昆明山海棠化学成分及药理作用和临床应用研究进展
昆明山海棠	TCMDPO_0000329	雷藤二萜醌B	triptoquinone B	132353	C20H26O4	谢晨琼，周 萍昆明山海棠化学成分及药理作用和临床应用研究进展
昆明山海棠	TCMDPO_0000329	雷藤二萜醌H	triptoquinone H	132354	C20H26O3	谢晨琼，周 萍昆明山海棠化学成分及药理作用和临床应用研究进展
昆明山海棠	TCMDPO_0000329	3-乙酰氧基齐墩果酸（齐墩果酸 3-乙酸酯）	3-acetoxy oleanolic acid （Oleanolic acid 3-acetate）	67949	C32H50O4 3β-acetoxyolean-18-en-28-oic acid	谢晨琼，周 萍昆明山海棠化学成分及药理作用和临床应用研究进展
昆明山海棠	TCMDPO_0000329	雷公藤三萜酸 A	triptotriterpenic acid A	132370		谢晨琼，周 萍昆明山海棠化学成分及药理作用和临床应用研究进展
昆明山海棠	TCMDPO_0000329		triptocallic acid D	132371	C30H48O4	谢晨琼，周 萍昆明山海棠化学成分及药理作用和临床应用研究进展
昆明山海棠	TCMDPO_0000329		triptocallic acid C	132372	C30H48O4	谢晨琼，周 萍昆明山海棠化学成分及药理作用和临床应用研究进展
昆明山海棠	TCMDPO_0000329		3-epikatonic acid	68103	C30H48O3	谢晨琼，周 萍昆明山海棠化学成分及药理作用和临床应用研究进展
昆明山海棠	TCMDPO_0000329		mesembryanthemoidigenic acid	132373	C30H48O4	谢晨琼，周 萍昆明山海棠化学成分及药理作用和临床应用研究进展
昆明山海棠	TCMDPO_0000329	海棠果醛	canophyllal	132345	C30H48O2	谢晨琼，周 萍昆明山海棠化学成分及药理作用和临床应用研究进展
昆明山海棠	TCMDPO_0000329	木栓酮	friedelin	5171		谢晨琼，周 萍昆明山海棠化学成分及药理作用和临床应用研究进展
昆明山海棠	TCMDPO_0000329		29-hydroxyfriedelan-3-one	132374		谢晨琼，周 萍昆明山海棠化学成分及药理作用和临床应用研究进展
昆明山海棠	TCMDPO_0000329		polpunonic acid	66769	C30H48O3	谢晨琼，周 萍昆明山海棠化学成分及药理作用和临床应用研究进展
昆明山海棠	TCMDPO_0000329	雷公藤红素	celastrol	63959		谢晨琼，周 萍昆明山海棠化学成分及药理作用和临床应用研究进展
昆明山海棠	TCMDPO_0000329		celastolide	132344	C30H46O5	谢晨琼，周 萍昆明山海棠化学成分及药理作用和临床应用研究进展
昆明山海棠	TCMDPO_0000329		wilforic acid A	132376	C29H42O4	谢晨琼，周 萍昆明山海棠化学成分及药理作用和临床应用研究进展
昆明山海棠	TCMDPO_0000329		wilforic acid C	132375	C30H48O4	谢晨琼，周 萍昆明山海棠化学成分及药理作用和临床应用研究进展
昆明山海棠	TCMDPO_0000329	雷公藤酚A	wilforol A	132378	C29H38O5	谢晨琼，周 萍昆明山海棠化学成分及药理作用和临床应用研究进展
昆明山海棠	TCMDPO_0000329	雷公藤酚B	wilforol B	132379	celastrol C29H38O4	谢晨琼，周 萍昆明山海棠化学成分及药理作用和临床应用研究进展
昆明山海棠	TCMDPO_0000329		demethylzeylasteral	132314	C29H36O6	谢晨琼，周 萍昆明山海棠化学成分及药理作用和临床应用研究进展
昆明山海棠	TCMDPO_0000329		cangoronin	132380		谢晨琼，周 萍昆明山海棠化学成分及药理作用和临床应用研究进展
昆明山海棠	TCMDPO_0000329		polpunonic acid	66769		谢晨琼，周 萍昆明山海棠化学成分及药理作用和临床应用研究进展
昆明山海棠	TCMDPO_0000329		triptohypol A	132315		谢晨琼，周 萍昆明山海棠化学成分及药理作用和临床应用研究进展
昆明山海棠	TCMDPO_0000329		triptohypol B	132338	C30H40O5	谢晨琼，周 萍昆明山海棠化学成分及药理作用和临床应用研究进展
昆明山海棠	TCMDPO_0000329		triptohypol C	132340		谢晨琼，周 萍昆明山海棠化学成分及药理作用和临床应用研究进展
昆明山海棠	TCMDPO_0000329		triptohypol D	132339		谢晨琼，周 萍昆明山海棠化学成分及药理作用和临床应用研究进展
昆明山海棠	TCMDPO_0000329		triptohypol E	132342		谢晨琼，周 萍昆明山海棠化学成分及药理作用和临床应用研究进展
昆明山海棠	TCMDPO_0000329		triptohypol F	132343		谢晨琼，周 萍昆明山海棠化学成分及药理作用和临床应用研究进展
昆明山海棠	TCMDPO_0000329	山海棠二萜内酯	hypodiol	132341	C30H50O2	谢晨琼，周 萍昆明山海棠化学成分及药理作用和临床应用研究进展
昆明山海棠	TCMDPO_0000329		salaspermic acid	66153		谢晨琼，周 萍昆明山海棠化学成分及药理作用和临床应用研究进展
昆明山海棠	TCMDPO_0000329		2-O-deacetyleuonine	132381	C36H45NO17	谢晨琼，周 萍昆明山海棠化学成分及药理作用和临床应用研究进展
昆明山海棠	TCMDPO_0000329	雷公藤晋碱	wilforgine	132334	C41H47NO19	谢晨琼，周 萍昆明山海棠化学成分及药理作用和临床应用研究进展
昆明山海棠	TCMDPO_0000329	雷公藤定碱	wilfordine	10039	C43H49NO19http://www.weblio.jp/content/	谢晨琼，周 萍昆明山海棠化学成分及药理作用和临床应用研究进展
昆明山海棠	TCMDPO_0000329		tripfordine C	132382	C36H45NO17	谢晨琼，周 萍昆明山海棠化学成分及药理作用和临床应用研究进展
昆明山海棠	TCMDPO_0000329	雷公藤次碱	wilforine	132150		谢晨琼，周 萍昆明山海棠化学成分及药理作用和临床应用研究进展
昆明山海棠	TCMDPO_0000329	雷公藤素A	triptonine A	66276		谢晨琼，周 萍昆明山海棠化学成分及药理作用和临床应用研究进展
昆明山海棠	TCMDPO_0000329	雷公藤素B	triptonine B	66277		谢晨琼，周 萍昆明山海棠化学成分及药理作用和临床应用研究进展
昆明山海棠	TCMDPO_0000329	雷公藤内酯甲	wilfordinine A	132383		谢晨琼，周 萍昆明山海棠化学成分及药理作用和临床应用研究进展
昆明山海棠	TCMDPO_0000329	雷公藤内酯乙	wilfordinine B	132384		谢晨琼，周 萍昆明山海棠化学成分及药理作用和临床应用研究进展
昆明山海棠	TCMDPO_0000329	雷公藤内酯丙	wilfordinine C	132385		谢晨琼，周 萍昆明山海棠化学成分及药理作用和临床应用研究进展
昆明山海棠	TCMDPO_0000329	雷公藤内酯	wilformine	132386		谢晨琼，周 萍昆明山海棠化学成分及药理作用和临床应用研究进展
昆明山海棠	TCMDPO_0000329	雷公藤宁碱	wilfornine	132387		谢晨琼，周 萍昆明山海棠化学成分及药理作用和临床应用研究进展
昆明山海棠	TCMDPO_0000329		hyponine D	132388		谢晨琼，周 萍昆明山海棠化学成分及药理作用和临床应用研究进展
昆明山海棠	TCMDPO_0000329		hyponine E	132389	C45H48N2O19	谢晨琼，周 萍昆明山海棠化学成分及药理作用和临床应用研究进展
昆明山海棠	TCMDPO_0000329		hyponine F	132390	C41H47NO19	谢晨琼，周 萍昆明山海棠化学成分及药理作用和临床应用研究进展
昆明山海棠	TCMDPO_0000329		neoeunoymine	132392		谢晨琼，周 萍昆明山海棠化学成分及药理作用和临床应用研究进展
昆明山海棠	TCMDPO_0000329	佛氏乌头亭	forrestine	132393	C33H47NO9http://www.weblio.jp/content/Forestine	谢晨琼，周 萍昆明山海棠化学成分及药理作用和临床应用研究进展
昆明山海棠	TCMDPO_0000329	昆明山海棠素B	hypoglaunine B	66060		谢晨琼，周 萍昆明山海棠化学成分及药理作用和临床应用研究进展
昆明山海棠	TCMDPO_0000329	昆明山海棠素C	hypoglaunine C	132394		谢晨琼，周 萍昆明山海棠化学成分及药理作用和临床应用研究进展
昆明山海棠	TCMDPO_0000329		euonymine	69763		谢晨琼，周 萍昆明山海棠化学成分及药理作用和临床应用研究进展
昆明山海棠	TCMDPO_0000329		evonine	35934		谢晨琼，周 萍昆明山海棠化学成分及药理作用和临床应用研究进展
昆明山海棠	TCMDPO_0000329		cangorinine E-I	132395	C43H49NO18	谢晨琼，周 萍昆明山海棠化学成分及药理作用和临床应用研究进展
昆明山海棠	TCMDPO_0000329	3-吡啶羧酸	3-pyridinecarboxylic acid	32544	nicotinate	谢晨琼，周 萍昆明山海棠化学成分及药理作用和临床应用研究进展
昆明山海棠	TCMDPO_0000329	黑蔓酮酯碱	regelidine	132396		谢晨琼，周 萍昆明山海棠化学成分及药理作用和临床应用研究进展
昆明山海棠	TCMDPO_0000329	(+)-儿茶素	catechin	15600		谢晨琼，周 萍昆明山海棠化学成分及药理作用和临床应用研究进展
昆明山海棠	TCMDPO_0000329	4′-O-(−)甲基-表没食子儿茶素	4′-O-(−) methylepigallocatechin	70253		谢晨琼，周 萍昆明山海棠化学成分及药理作用和临床应用研究进展
昆明山海棠	TCMDPO_0000329	β-谷甾醇	β-sitosterol (sitosterol)	27693		谢晨琼，周 萍昆明山海棠化学成分及药理作用和临床应用研究进展
昆明山海棠	TCMDPO_0000329	胡萝卜苷	daucosterol	67554		谢晨琼，周 萍昆明山海棠化学成分及药理作用和临床应用研究进展
昆明山海棠	TCMDPO_0000329		ergosta-4,6,8 (14),22-tetraen-3-one	69431		谢晨琼，周 萍昆明山海棠化学成分及药理作用和临床应用研究进展
昆明山海棠	TCMDPO_0000329	原花青素B-3	procyanidin B-3	75630		谢晨琼，周 萍昆明山海棠化学成分及药理作用和临床应用研究进展
昆明山海棠	TCMDPO_0000329	原花青素B-4	procyanidin B-4	27589		谢晨琼，周 萍昆明山海棠化学成分及药理作用和临床应用研究进展
昆明山海棠	TCMDPO_0000329	原花青素B-2	procyanidin B-2	75632		谢晨琼，周 萍昆明山海棠化学成分及药理作用和临床应用研究进展
昆明山海棠	TCMDPO_0000329	二十三烷酸	tricosanoic acid	42394		谢晨琼，周 萍昆明山海棠化学成分及药理作用和临床应用研究进展
昆明山海棠	TCMDPO_0000329	硬脂酸	stearic acid	28842		谢晨琼，周 萍昆明山海棠化学成分及药理作用和临床应用研究进展
昆明山海棠	TCMDPO_0000329	富马酸	fumaric acid	18012		谢晨琼，周 萍昆明山海棠化学成分及药理作用和临床应用研究进展
昆明山海棠	TCMDPO_0000329	棕榈酸	palmitic acid（hexadecanoic acid）	15756		谢晨琼，周 萍昆明山海棠化学成分及药理作用和临床应用研究进展
昆明山海棠	TCMDPO_0000329	对羟基苯甲酸	p-hydroxyl benzoic acid （Hydroxybenzoic acid）	24676		谢晨琼，周 萍昆明山海棠化学成分及药理作用和临床应用研究进展
昆明山海棠	TCMDPO_0000329	3,4-二羟基苯甲酸	3,4-dihydroxy-benzoic acid	36062		谢晨琼，周 萍昆明山海棠化学成分及药理作用和临床应用研究进展
昆明山海棠	TCMDPO_0000329	3-甲氧基-4 -羟基苯甲酸	3-methoxy-4-hydroxy-benzoic acid	63798		谢晨琼，周 萍昆明山海棠化学成分及药理作用和临床应用研究进展
蚕沙	TCMDPO_0000330		scopoletin	17488		崔锡强,王洪庆.蚕沙的化学成分研究,中草药,2007,38(4):501-502
蚕沙	TCMDPO_0000330		umbelliferone	27510		崔锡强,王洪庆.蚕沙的化学成分研究,中草药,2007,38(4):501-502
蚕沙	TCMDPO_0000330	二氢尿嘧啶	dihydrouracil	15901		崔锡强,王洪庆.蚕沙的化学成分研究,中草药,2007,38(4):501-502
蚕沙	TCMDPO_0000330	尿嘧啶	uracil	17568		崔锡强,王洪庆.蚕沙的化学成分研究,中草药,2007,38(4):501-502
蚕沙	TCMDPO_0000330		blumenol-A	49164		崔锡强,王洪庆.蚕沙的化学成分研究,中草药,2007,38(4):501-502
蚕沙	TCMDPO_0000330	单萜内酯	loliolide	69774		崔锡强,王洪庆.蚕沙的化学成分研究,中草药,2007,38(4):501-502
蚕沙	TCMDPO_0000330	苯甲酸	benzoic acid	30746		崔锡强,王洪庆.蚕沙的化学成分研究,中草药,2007,38(4):501-502
蚕沙	TCMDPO_0000330	叶黄素	lutein	28838		崔锡强,王洪庆.蚕沙的化学成分研究,中草药,2007,38(4):501-502
蚕沙	TCMDPO_0000330	哌可啉酸	Pipecolic acid	17964		崔锡强,王洪庆.蚕沙的化学成分研究,中草药,2007,38(4):501-502
蚕沙	TCMDPO_0000330	甜菜碱	glycine betaine	17750		崔锡强,王洪庆.蚕沙的化学成分研究,中草药,2007,38(4):501-502
蚕沙	TCMDPO_0000330	丙氨酸	alanine	16449		崔锡强,王洪庆.蚕沙的化学成分研究,中草药,2007,38(4):501-502
蚕沙	TCMDPO_0000330	谷氨酸	Glutamate	29987		崔锡强,王洪庆.蚕沙的化学成分研究,中草药,2007,38(4):501-502
蚕沙	TCMDPO_0000330	苯丙氨酸	Phenylalanine	28044		崔锡强,王洪庆.蚕沙的化学成分研究,中草药,2007,38(4):501-502
蚕沙	TCMDPO_0000330	亮氨酸	Leucine	25017		崔锡强,王洪庆.蚕沙的化学成分研究,中草药,2007,38(4):501-502
蚕沙	TCMDPO_0000330	异亮氨酸	Isoleucine	24898		崔锡强,王洪庆.蚕沙的化学成分研究,中草药,2007,38(4):501-502
蚕沙	TCMDPO_0000330	叶绿素	chlorophyll	28966		崔锡强,王洪庆.蚕沙的化学成分研究,中草药,2007,38(4):501-502
蚕沙	TCMDPO_0000330	类胡萝卜素	carotenoid	23044		崔锡强,王洪庆.蚕沙的化学成分研究,中草药,2007,38(4):501-502
蚕沙	TCMDPO_0000330	果胶	pectin	17309		崔锡强,王洪庆.蚕沙的化学成分研究,中草药,2007,38(4):501-502
蚕沙	TCMDPO_0000330	三十烷醇	triacontanol	28409		崔锡强,王洪庆.蚕沙的化学成分研究,中草药,2007,38(4):501-502
蚕沙	TCMDPO_0000330	维生素A	vitamin A	12777		崔锡强,王洪庆.蚕沙的化学成分研究,中草药,2007,38(4):501-502
蚕沙	TCMDPO_0000330	维生素B	vitamin B	75769		崔锡强,王洪庆.蚕沙的化学成分研究,中草药,2007,38(4):501-502
蚕沙	TCMDPO_0000330	维生素D	vitamin D	27300		崔锡强,王洪庆.蚕沙的化学成分研究,中草药,2007,38(4):501-502
蚕沙	TCMDPO_0000330	茄呢醇	solanesol	26718		崔锡强,王洪庆.蚕沙的化学成分研究,中草药,2007,38(4):501-502
蚕沙	TCMDPO_0000330	β-谷甾-D- 葡萄糖	Beta -D- glucose	15903		崔锡强,王洪庆.蚕沙的化学成分研究,中草药,2007,38(4):501-502
蚕沙	TCMDPO_0000330	麦角甾醇	ergosterol	16933		崔锡强,王洪庆.蚕沙的化学成分研究,中草药,2007,38(4):501-502
蚕沙	TCMDPO_0000330	谷甾醇	sitosterol	27693		崔锡强,王洪庆.蚕沙的化学成分研究,中草药,2007,38(4):501-502
蚕沙	TCMDPO_0000330	胆甾醇	cholcsterol	16113		崔锡强,王洪庆.蚕沙的化学成分研究,中草药,2007,38(4):501-502
蚕沙	TCMDPO_0000330	二十四醇	tetracosan-1-ol	77413		崔锡强,王洪庆.蚕沙的化学成分研究,中草药,2007,38(4):501-502
蚕沙	TCMDPO_0000330	蛇麻脂醇	Lupeol	6570		崔锡强,王洪庆.蚕沙的化学成分研究,中草药,2007,38(4):501-502
蚕沙	TCMDPO_0000330	铜	copper	29036		崔锡强,王洪庆.蚕沙的化学成分研究,中草药,2007,38(4):501-502
蚕沙	TCMDPO_0000330	磷	phosphorus	30207		崔锡强,王洪庆.蚕沙的化学成分研究,中草药,2007,38(4):501-502
蚕沙	TCMDPO_0000330	钾	Potassium	29103		崔锡强,王洪庆.蚕沙的化学成分研究,中草药,2007,38(4):501-502
蚕沙	TCMDPO_0000330	硅	silicon	30582		崔锡强,王洪庆.蚕沙的化学成分研究,中草药,2007,38(4):501-502
蚕沙	TCMDPO_0000330	镁	magnesium	18420		崔锡强,王洪庆.蚕沙的化学成分研究,中草药,2007,38(4):501-502
蚕沙	TCMDPO_0000330	1-脱氧野尻霉素	1- deoxynojirimycin	44369	C6H13NO4	崔锡强,王洪庆.蚕沙的化学成分研究,中草药,2007,38(4):501-502
蚕沙	TCMDPO_0000330		fagomine	4969		崔锡强,王洪庆.蚕沙的化学成分研究,中草药,2007,38(4):501-502
蚕沙	TCMDPO_0000330		3-epi-fagomine	132399	C6H13NO3	崔锡强,王洪庆.蚕沙的化学成分研究,中草药,2007,38(4):501-502
独活	TCMDPO_0000157		marmesinin	132401	C20H24O9	陈宇.独活化学成分研究进展,辽宁中医药大学学报,2014,16(5):255-256
独活	TCMDPO_0000157		angelitriol	132402	C15H18O6	陈宇.独活化学成分研究进展,辽宁中医药大学学报,2014,16(5):255-256
独活	TCMDPO_0000157		nodakenetin	132623	C14H14O4	陈宇.独活化学成分研究进展,辽宁中医药大学学报,2014,16(5):255-256
独活	TCMDPO_0000157	伞形花内酯	umbelliferone	27510		陈宇.独活化学成分研究进展,辽宁中医药大学学报,2014,16(5):255-256
独活	TCMDPO_0000157	哥伦比亚苷元	columbianetin	59948		陈宇.独活化学成分研究进展,辽宁中医药大学学报,2014,16(5):255-256
独活	TCMDPO_0000157	甲氧基欧芹素	osthole	69832		陈宇.独活化学成分研究进展,辽宁中医药大学学报,2014,16(5):255-256
独活	TCMDPO_0000157	二氢欧山芹素	columbianadin	132624	C19H20O5	陈宇.独活化学成分研究进展,辽宁中医药大学学报,2014,16(5):255-256
独活	TCMDPO_0000157	2- 去氧橙皮内酯水合物	2-deoxymeranzin hydrate	132625	C15H18O4	陈宇.独活化学成分研究进展,辽宁中医药大学学报,2014,16(5):255-256
独活	TCMDPO_0000157	花椒毒素	xanthotoxin	18358	methoxsalen	陈宇.独活化学成分研究进展,辽宁中医药大学学报,2014,16(5):255-256
独活	TCMDPO_0000157	二氢欧山芹醇乙酸酯	columbianetin acetate	132626	C16H16O5	陈宇.独活化学成分研究进展,辽宁中医药大学学报,2014,16(5):255-256
独活	TCMDPO_0000157	佛手酚	bergaptol	17377		陈宇.独活化学成分研究进展,辽宁中医药大学学报,2014,16(5):255-256
独活	TCMDPO_0000157	二氢欧山芹醇	columbianetin	59948		陈宇.独活化学成分研究进展,辽宁中医药大学学报,2014,16(5):255-256
独活	TCMDPO_0000157	补骨脂素	psoralen	27616		陈宇.独活化学成分研究进展,辽宁中医药大学学报,2014,16(5):255-256
独活	TCMDPO_0000157	川白芷素	angenomalin	132627	C14H12O3	陈宇.独活化学成分研究进展,辽宁中医药大学学报,2014,16(5):255-256
独活	TCMDPO_0000157	异紫花前胡素	marmesinin	132401	C20H24O9	陈宇.独活化学成分研究进展,辽宁中医药大学学报,2014,16(5):255-256
附子	TCMDPO_0000192	乌头碱	aconitine	2430		吴克红，唐力英.附子的化学和生物活性研究进展,中国实验方剂学杂志,2004,20(2):212-220
附子	TCMDPO_0000192	新乌头碱	mesaconitine	6773		吴克红，唐力英.附子的化学和生物活性研究进展,中国实验方剂学杂志,2004,20(2):212-220
附子	TCMDPO_0000192	次乌头碱	hypaconitine	5831		吴克红，唐力英.附子的化学和生物活性研究进展,中国实验方剂学杂志,2004,20(2):212-220
附子	TCMDPO_0000192	它拉乌头碱	talatizamine	9392		吴克红，唐力英.附子的化学和生物活性研究进展,中国实验方剂学杂志,2004,20(2):212-220
附子	TCMDPO_0000192	异它拉乌头定	isotalatizidine	132628	C23H37NO5	吴克红，唐力英.附子的化学和生物活性研究进展,中国实验方剂学杂志,2004,20(2):212-220
附子	TCMDPO_0000192	多根乌头碱	karacoline	6113		吴克红，唐力英.附子的化学和生物活性研究进展,中国实验方剂学杂志,2004,20(2):212-220
附子	TCMDPO_0000192	尼奥宁	neoline	132629	C24H39NO6	吴克红，唐力英.附子的化学和生物活性研究进展,中国实验方剂学杂志,2004,20(2):212-220
附子	TCMDPO_0000192	附子宁	fuziline	4381		吴克红，唐力英.附子的化学和生物活性研究进展,中国实验方剂学杂志,2004,20(2):212-220
附子	TCMDPO_0000192		isodelphinine	4384		吴克红，唐力英.附子的化学和生物活性研究进展,中国实验方剂学杂志,2004,20(2):212-220
附子	TCMDPO_0000192		benzoylmesaconine	132630	C31H43NO10	吴克红，唐力英.附子的化学和生物活性研究进展,中国实验方剂学杂志,2004,20(2):212-220
附子	TCMDPO_0000192		senbusine A	132631	C23H37NO6	吴克红，唐力英.附子的化学和生物活性研究进展,中国实验方剂学杂志,2004,20(2):212-220
附子	TCMDPO_0000192		senbusine B	7937	C23H37NO7	吴克红，唐力英.附子的化学和生物活性研究进展,中国实验方剂学杂志,2004,20(2):212-220
附子	TCMDPO_0000192		senbusine C	4381	C24H39NO7	吴克红，唐力英.附子的化学和生物活性研究进展,中国实验方剂学杂志,2004,20(2):212-220
附子	TCMDPO_0000192		hukbusine A	132632		吴克红，唐力英.附子的化学和生物活性研究进展,中国实验方剂学杂志,2004,20(2):212-220
附子	TCMDPO_0000192		benzoylaconine	132633		吴克红，唐力英.附子的化学和生物活性研究进展,中国实验方剂学杂志,2004,20(2):212-220
附子	TCMDPO_0000192		benzoylhypaconine	132634	C31H43NO9	吴克红，唐力英.附子的化学和生物活性研究进展,中国实验方剂学杂志,2004,20(2):212-220
附子	TCMDPO_0000192		neojiangyouaconitine	132635		吴克红，唐力英.附子的化学和生物活性研究进展,中国实验方剂学杂志,2004,20(2):212-220
附子	TCMDPO_0000192		deoxyaconitine	132636		吴克红，唐力英.附子的化学和生物活性研究进展,中国实验方剂学杂志,2004,20(2):212-220
附子	TCMDPO_0000192		foresaconitine	132637	C35H49NO9	吴克红，唐力英.附子的化学和生物活性研究进展,中国实验方剂学杂志,2004,20(2):212-220
附子	TCMDPO_0000192		crassicauline A	132638	C35H49NO10	吴克红，唐力英.附子的化学和生物活性研究进展,中国实验方剂学杂志,2004,20(2):212-220
附子	TCMDPO_0000192		aconine	132639	C25H41NO9	吴克红，唐力英.附子的化学和生物活性研究进展,中国实验方剂学杂志,2004,20(2):212-220
附子	TCMDPO_0000192		yunaconitine	132640	C35H49NO11	吴克红，唐力英.附子的化学和生物活性研究进展,中国实验方剂学杂志,2004,20(2):212-220
附子	TCMDPO_0000192		chasmanine	132641	C25H41NO6	吴克红，唐力英.附子的化学和生物活性研究进展,中国实验方剂学杂志,2004,20(2):212-220
附子	TCMDPO_0000192		foresticine	132642		吴克红，唐力英.附子的化学和生物活性研究进展,中国实验方剂学杂志,2004,20(2):212-220
附子	TCMDPO_0000192		N-deethylaconine	132643		吴克红，唐力英.附子的化学和生物活性研究进展,中国实验方剂学杂志,2004,20(2):212-220
附子	TCMDPO_0000192		hypaconine	132644	C24H39NO8	吴克红，唐力英.附子的化学和生物活性研究进展,中国实验方剂学杂志,2004,20(2):212-220
附子	TCMDPO_0000192		mesaconine	132645	C24H39NO9	吴克红，唐力英.附子的化学和生物活性研究进展,中国实验方剂学杂志,2004,20(2):212-220
附子	TCMDPO_0000192		chasmanine	132641	C25H41NO6	吴克红，唐力英.附子的化学和生物活性研究进展,中国实验方剂学杂志,2004,20(2):212-220
附子	TCMDPO_0000192		oxonitine	132646		吴克红，唐力英.附子的化学和生物活性研究进展,中国实验方剂学杂志,2004,20(2):212-220
海风藤	TCMDPO_0000332		futoenone	132647	C20H20O5	宋敬丽, 袁林.海风藤化学成分和药理作用的研究进展.湖北中医学院学报,2007,9(3):70-72
海风藤	TCMDPO_0000332		futoquinol	5203		宋敬丽, 袁林.海风藤化学成分和药理作用的研究进展.湖北中医学院学报,2007,9(3):70-72
海风藤	TCMDPO_0000332		galgravin	132648	C22H28O5	宋敬丽, 袁林.海风藤化学成分和药理作用的研究进展.湖北中医学院学报,2007,9(3):70-72
海风藤	TCMDPO_0000332		( - ) galbelgin	69670		宋敬丽, 袁林.海风藤化学成分和药理作用的研究进展.湖北中医学院学报,2007,9(3):70-72
海风藤	TCMDPO_0000332		veraguensin	69669		宋敬丽, 袁林.海风藤化学成分和药理作用的研究进展.湖北中医学院学报,2007,9(3):70-72
海风藤	TCMDPO_0000332	海风藤酮	kadsurenone	6097		宋敬丽, 袁林.海风藤化学成分和药理作用的研究进展.湖北中医学院学报,2007,9(3):70-72
海风藤	TCMDPO_0000332		denudatin B	4401		宋敬丽, 袁林.海风藤化学成分和药理作用的研究进展.湖北中医学院学报,2007,9(3):70-72
海风藤	TCMDPO_0000332		( - ) -acuminatin	132649	C21H24O4	宋敬丽, 袁林.海风藤化学成分和药理作用的研究进展.湖北中医学院学报,2007,9(3):70-72
海风藤	TCMDPO_0000332		burchellin	132650	C20H20O5	宋敬丽, 袁林.海风藤化学成分和药理作用的研究进展.湖北中医学院学报,2007,9(3):70-72
海风藤	TCMDPO_0000332		( + ) - licarin A	6451		宋敬丽, 袁林.海风藤化学成分和药理作用的研究进展.湖北中医学院学报,2007,9(3):70-72
海风藤	TCMDPO_0000332	风藤素C	kadsurenin C	132651		宋敬丽, 袁林.海风藤化学成分和药理作用的研究进展.湖北中医学院学报,2007,9(3):70-72
海风藤	TCMDPO_0000332	风藤素K	kadsurenin K	132652		宋敬丽, 袁林.海风藤化学成分和药理作用的研究进展.湖北中医学院学报,2007,9(3):70-72
海风藤	TCMDPO_0000332	风藤素L	kaadsurenin L	132653		宋敬丽, 袁林.海风藤化学成分和药理作用的研究进展.湖北中医学院学报,2007,9(3):70-72
海风藤	TCMDPO_0000332	风藤素M	kadsurenin M	132654		宋敬丽, 袁林.海风藤化学成分和药理作用的研究进展.湖北中医学院学报,2007,9(3):70-72
海风藤	TCMDPO_0000332		α -pinene	36740	C10H16	宋敬丽, 袁林.海风藤化学成分和药理作用的研究进展.湖北中医学院学报,2007,9(3):70-72
海风藤	TCMDPO_0000332		β -pinene	50025		宋敬丽, 袁林.海风藤化学成分和药理作用的研究进展.湖北中医学院学报,2007,9(3):70-72
海风藤	TCMDPO_0000332		sabinene	50027		宋敬丽, 袁林.海风藤化学成分和药理作用的研究进展.湖北中医学院学报,2007,9(3):70-72
海风藤	TCMDPO_0000332		limonene	15384		宋敬丽, 袁林.海风藤化学成分和药理作用的研究进展.湖北中医学院学报,2007,9(3):70-72
海风藤	TCMDPO_0000332		Camphene	3830		宋敬丽, 袁林.海风藤化学成分和药理作用的研究进展.湖北中医学院学报,2007,9(3):70-72
海风藤	TCMDPO_0000332		β -phellandrene	48741		宋敬丽, 袁林.海风藤化学成分和药理作用的研究进展.湖北中医学院学报,2007,9(3):70-72
海风藤	TCMDPO_0000332		terpinen-4-ol	132655		宋敬丽, 袁林.海风藤化学成分和药理作用的研究进展.湖北中医学院学报,2007,9(3):70-72
海风藤	TCMDPO_0000332		humulene	49289		宋敬丽, 袁林.海风藤化学成分和药理作用的研究进展.湖北中医学院学报,2007,9(3):70-72
海风藤	TCMDPO_0000332		β -guaiene	88873		宋敬丽, 袁林.海风藤化学成分和药理作用的研究进展.湖北中医学院学报,2007,9(3):70-72
海风藤	TCMDPO_0000332		γ-elemene	132656	C15H24	宋敬丽, 袁林.海风藤化学成分和药理作用的研究进展.湖北中医学院学报,2007,9(3):70-72
海风藤	TCMDPO_0000332		δ-cadinene	15385		宋敬丽, 袁林.海风藤化学成分和药理作用的研究进展.湖北中医学院学报,2007,9(3):70-72
海风藤	TCMDPO_0000332		elemol	10274	C15H26O	宋敬丽, 袁林.海风藤化学成分和药理作用的研究进展.湖北中医学院学报,2007,9(3):70-72
海风藤	TCMDPO_0000332		β -bisabolene	49249		宋敬丽, 袁林.海风藤化学成分和药理作用的研究进展.湖北中医学院学报,2007,9(3):70-72
海风藤	TCMDPO_0000332		piperlactam S	132657	C17H13NO4	宋敬丽, 袁林.海风藤化学成分和药理作用的研究进展.湖北中医学院学报,2007,9(3):70-72
海风藤	TCMDPO_0000332		pellitorine	69686		宋敬丽, 袁林.海风藤化学成分和药理作用的研究进展.湖北中医学院学报,2007,9(3):70-72
海风藤	TCMDPO_0000332		pipataline	132658	C19H28O2	宋敬丽, 袁林.海风藤化学成分和药理作用的研究进展.湖北中医学院学报,2007,9(3):70-72
海风藤	TCMDPO_0000332		stigmastero	28824		宋敬丽, 袁林.海风藤化学成分和药理作用的研究进展.湖北中医学院学报,2007,9(3):70-72
海风藤	TCMDPO_0000332		β -sitosterol	27693	C29H50O	宋敬丽, 袁林.海风藤化学成分和药理作用的研究进展.湖北中医学院学报,2007,9(3):70-72
马钱子	TCMDPO_0000229	番木鳖碱	strychnine	28973	C23H26N2O4	解宝仙,唐文照,王晓静.马钱子的化学成分和药理作用研究进展.药学研究,2014,33(4):603-606
马钱子	TCMDPO_0000229	异番木鳖碱	isostrychnine	132659	C21H22N2O2	解宝仙,唐文照,王晓静.马钱子的化学成分和药理作用研究进展.药学研究,2014,33(4):603-606
马钱子	TCMDPO_0000229	异 马 钱 子 碱	isobrucine	132660	C23H26N2O4	解宝仙,唐文照,王晓静.马钱子的化学成分和药理作用研究进展.药学研究,2014,33(4):603-606
马钱子	TCMDPO_0000229	异番木鳖碱 N － 氧化物	isostrychnine N － oxide	132661	C21H22N2O3	解宝仙,唐文照,王晓静.马钱子的化学成分和药理作用研究进展.药学研究,2014,33(4):603-606
马钱子	TCMDPO_0000229	异马钱子碱 N － 氧化物	isobrucine N － oxide	132662	C23H26N2O5	解宝仙,唐文照,王晓静.马钱子的化学成分和药理作用研究进展.药学研究,2014,33(4):603-606
马钱子	TCMDPO_0000229	原番木鳖碱	protostrychnine	132663	C21H24N2O3	解宝仙,唐文照,王晓静.马钱子的化学成分和药理作用研究进展.药学研究,2014,33(4):603-606
马钱子	TCMDPO_0000229	异伪番木鳖碱	isopseudostrychnine	132664	C21H24N2O3	解宝仙,唐文照,王晓静.马钱子的化学成分和药理作用研究进展.药学研究,2014,33(4):603-606
马钱子	TCMDPO_0000229		Stryvomitine	132665	C22H26N2O3	解宝仙,唐文照,王晓静.马钱子的化学成分和药理作用研究进展.药学研究,2014,33(4):603-606
马钱子	TCMDPO_0000229	伪番木鳖碱	pseudostrychnine	132666	C21H22N2O3	解宝仙,唐文照,王晓静.马钱子的化学成分和药理作用研究进展.药学研究,2014,33(4):603-606
马钱子	TCMDPO_0000229	伪马钱子碱	pseudobrucine	132667	C23H26N2O5	解宝仙,唐文照,王晓静.马钱子的化学成分和药理作用研究进展.药学研究,2014,33(4):603-606
马钱子	TCMDPO_0000229	番木鳖次碱	vomicine	10019	C22H24N2O4	解宝仙,唐文照,王晓静.马钱子的化学成分和药理作用研究进展.药学研究,2014,33(4):603-606
马钱子	TCMDPO_0000229	N － 甲基 － 断 － 伪番木鳖碱	icajine	132668		解宝仙,唐文照,王晓静.马钱子的化学成分和药理作用研究进展.药学研究,2014,33(4):603-606
马钱子	TCMDPO_0000229	奴弗新	novacine	132669	C24H28N2O5	解宝仙,唐文照,王晓静.马钱子的化学成分和药理作用研究进展.药学研究,2014,33(4):603-606
马钱子	TCMDPO_0000229	14 － 羟基依卡精	14 － hydroxyicajine	132670	C22H24N2O4	解宝仙,唐文照,王晓静.马钱子的化学成分和药理作用研究进展.药学研究,2014,33(4):603-606
马钱子	TCMDPO_0000229	2 － 羟基依卡精	10 － hydroxylicajine	132699		解宝仙,唐文照,王晓静.马钱子的化学成分和药理作用研究进展.药学研究,2014,33(4):603-606
马钱子	TCMDPO_0000229	3 － 羟基依卡精	11-Hydroxylicajine	132700		解宝仙,唐文照,王晓静.马钱子的化学成分和药理作用研究进展.药学研究,2014,33(4):603-606
马钱子	TCMDPO_0000229	18 － 羟基番木鳖次碱	5-Hydroxylvomicine	132702		解宝仙,唐文照,王晓静.马钱子的化学成分和药理作用研究进展.药学研究,2014,33(4):603-606
马钱子	TCMDPO_0000229	番木鳖碱 N － 氧化物	Strychnine N-oxide	132703	C23H26N2O5*	解宝仙,唐文照,王晓静.马钱子的化学成分和药理作用研究进展.药学研究,2014,33(4):603-606
马钱子	TCMDPO_0000229	α － 可鲁勃林	α － colubrine	132696	C22H24N2O3	解宝仙,唐文照,王晓静.马钱子的化学成分和药理作用研究进展.药学研究,2014,33(4):603-606
马钱子	TCMDPO_0000229	β－ 可鲁勃林	β － colubrine	132697	C22H24N2O4	解宝仙,唐文照,王晓静.马钱子的化学成分和药理作用研究进展.药学研究,2014,33(4):603-606
马钱子	TCMDPO_0000229	2 － 羟基 － 3 － 甲氧基番木鳖碱	2-Hydroxy-3-methoxystrychnine	132705	C22H24N2O4	解宝仙,唐文照,王晓静.马钱子的化学成分和药理作用研究进展.药学研究,2014,33(4):603-606
马钱子	TCMDPO_0000229	马钱子碱	brucine	3193	C21H22O2N2	解宝仙,唐文照,王晓静.马钱子的化学成分和药理作用研究进展.药学研究,2014,33(4):603-606
马钱子	TCMDPO_0000229	18 － O － 马钱子碱	5-Oxobrucine	132707		解宝仙,唐文照,王晓静.马钱子的化学成分和药理作用研究进展.药学研究,2014,33(4):603-606
马钱子	TCMDPO_0000229	番木鳖苷 A	loganin	15771	C17H26O10	解宝仙,唐文照,王晓静.马钱子的化学成分和药理作用研究进展.药学研究,2014,33(4):603-606
马钱子	TCMDPO_0000229	番木鳖苷 B	loganoside	132709	C17H26O10	解宝仙,唐文照,王晓静.马钱子的化学成分和药理作用研究进展.药学研究,2014,33(4):603-606
马钱子	TCMDPO_0000229	β － 谷甾醇	sitosterol	27693	C29H50O	解宝仙,唐文照,王晓静.马钱子的化学成分和药理作用研究进展.药学研究,2014,33(4):603-606
马钱子	TCMDPO_0000229	胡萝卜苷	daucosterol	67554	C35H60O6	解宝仙,唐文照,王晓静.马钱子的化学成分和药理作用研究进展.药学研究,2014,33(4):603-606
马钱子	TCMDPO_0000229	熊果酸	ursolic acid	9908	C30H47O3	解宝仙,唐文照,王晓静.马钱子的化学成分和药理作用研究进展.药学研究,2014,33(4):603-606
马钱子	TCMDPO_0000229	5， 6 － 羊齿烯醇	simiarenol	81371	C30H5OO*	解宝仙,唐文照,王晓静.马钱子的化学成分和药理作用研究进展.药学研究,2014,33(4):603-606
马钱子	TCMDPO_0000229	裂环马钱素	secologanin	18002	C17H24O10	解宝仙,唐文照,王晓静.马钱子的化学成分和药理作用研究进展.药学研究,2014,33(4):603-606
马钱子	TCMDPO_0000229	熊果醇	uvaol	67894	C30H50O2	解宝仙,唐文照,王晓静.马钱子的化学成分和药理作用研究进展.药学研究,2014,33(4):603-606
马钱子	TCMDPO_0000229	羽扇豆醇	lupeol	6570	C30H50O	解宝仙,唐文照,王晓静.马钱子的化学成分和药理作用研究进展.药学研究,2014,33(4):603-606
马钱子	TCMDPO_0000229	α－ 香树脂醇	α － amyrin	10213	C30H50O	解宝仙,唐文照,王晓静.马钱子的化学成分和药理作用研究进展.药学研究,2014,33(4):603-606
马钱子	TCMDPO_0000229	断氧化马钱子苷	secoxyloganin	132712	C17H24O11	解宝仙,唐文照,王晓静.马钱子的化学成分和药理作用研究进展.药学研究,2014,33(4):603-606
马钱子	TCMDPO_0000229	毛柳苷	salidroside	9009	C14H20O7	解宝仙,唐文照,王晓静.马钱子的化学成分和药理作用研究进展.药学研究,2014,33(4):603-606
马钱子	TCMDPO_0000229	腺苷	adenosine	16335	C10H13N5O4	解宝仙,唐文照,王晓静.马钱子的化学成分和药理作用研究进展.药学研究,2014,33(4):603-606
马钱子	TCMDPO_0000229	绿原酸	chlorogenic acid	16112	C16H18O9	解宝仙,唐文照,王晓静.马钱子的化学成分和药理作用研究进展.药学研究,2014,33(4):603-606
马钱子	TCMDPO_0000229	原 儿茶酸	protocatechuic acid	36062	C7H6O4	解宝仙,唐文照,王晓静.马钱子的化学成分和药理作用研究进展.药学研究,2014,33(4):603-606
马钱子	TCMDPO_0000229	没食子酸	gallic acid	30778	C7H6O5	解宝仙,唐文照,王晓静.马钱子的化学成分和药理作用研究进展.药学研究,2014,33(4):603-606
马钱子	TCMDPO_0000229	香草酸	vanillic acid	30816	C8H8O4	解宝仙,唐文照,王晓静.马钱子的化学成分和药理作用研究进展.药学研究,2014,33(4):603-606
马钱子	TCMDPO_0000229	肉桂酸	cinnamic acid	27386	C9H8O2	解宝仙,唐文照,王晓静.马钱子的化学成分和药理作用研究进展.药学研究,2014,33(4):603-606
马钱子	TCMDPO_0000229	阿魏酸	ferulic acid	17620	C10H10O4	解宝仙,唐文照,王晓静.马钱子的化学成分和药理作用研究进展.药学研究,2014,33(4):603-606
马钱子	TCMDPO_0000229	番 木 鳖 苷 酸	loganic acid	30632	C16H24O10	解宝仙,唐文照,王晓静.马钱子的化学成分和药理作用研究进展.药学研究,2014,33(4):603-606
马钱子	TCMDPO_0000229	咖 啡 酸	caffeic acid	36281	C9H8O4	解宝仙,唐文照,王晓静.马钱子的化学成分和药理作用研究进展.药学研究,2014,33(4):603-606
马钱子	TCMDPO_0000229	水杨酸	p － hydroxybenzoic acid	24676	C7H6O3	解宝仙,唐文照,王晓静.马钱子的化学成分和药理作用研究进展.药学研究,2014,33(4):603-606
马钱子	TCMDPO_0000229	咖啡酸 乙 酯	ethyl caffeate	132714	C11H12O4	解宝仙,唐文照,王晓静.马钱子的化学成分和药理作用研究进展.药学研究,2014,33(4):603-606
马钱子	TCMDPO_0000229	儿 茶 酚	catechol	18135	C6H6O2	解宝仙,唐文照,王晓静.马钱子的化学成分和药理作用研究进展.药学研究,2014,33(4):603-606
青风藤	TCMDPO_0000339	青藤碱	sinomenine	9163	C19H23NO4	曹吉慧,赵桂森,冯延江.青风藤的化学成分与药理作用,国外医药· 植物药分册,2008,23(2):62-66
青风藤	TCMDPO_0000339	双青藤碱	disinomenine	80819		曹吉慧,赵桂森,冯延江.青风藤的化学成分与药理作用,国外医药· 植物药分册,2008,23(2):62-66
青风藤	TCMDPO_0000339	四氢表小檗碱	sinactine	81368	C20H21O4N	曹吉慧,赵桂森,冯延江.青风藤的化学成分与药理作用,国外医药· 植物药分册,2008,23(2):62-66
青风藤	TCMDPO_0000339	尖防己碱	acutumine	80789		曹吉慧,赵桂森,冯延江.青风藤的化学成分与药理作用,国外医药· 植物药分册,2008,23(2):62-66
青风藤	TCMDPO_0000339	土藤碱	tuduranine	80910	C18H19NO3	曹吉慧,赵桂森,冯延江.青风藤的化学成分与药理作用,国外医药· 植物药分册,2008,23(2):62-66
青风藤	TCMDPO_0000339	木兰碱	magnoflorine	6641	C20H24NO4	曹吉慧,赵桂森,冯延江.青风藤的化学成分与药理作用,国外医药· 植物药分册,2008,23(2):62-66
青风藤	TCMDPO_0000339	异青藤碱	isosinomenine	81369	C19H23NO4	曹吉慧,赵桂森,冯延江.青风藤的化学成分与药理作用,国外医药· 植物药分册,2008,23(2):62-66
青风藤	TCMDPO_0000339	尖防己定碱	acutumidine	2452		曹吉慧,赵桂森,冯延江.青风藤的化学成分与药理作用,国外医药· 植物药分册,2008,23(2):62-66
青风藤	TCMDPO_0000339	白兰花碱	michelalbine	80850	C17H15NO3	曹吉慧,赵桂森,冯延江.青风藤的化学成分与药理作用,国外医药· 植物药分册,2008,23(2):62-66
青风藤	TCMDPO_0000339	光千金藤碱	stepharine	132715	C18H19NO3	曹吉慧,赵桂森,冯延江.青风藤的化学成分与药理作用,国外医药· 植物药分册,2008,23(2):62-66
青风藤	TCMDPO_0000339	青风藤碱	sinoacutine	17225	C19H21NO4	曹吉慧,赵桂森,冯延江.青风藤的化学成分与药理作用,国外医药· 植物药分册,2008,23(2):62-66
青风藤	TCMDPO_0000339	千金藤宁	stepharanine	132718	C19H18NO4	曹吉慧,赵桂森,冯延江.青风藤的化学成分与药理作用,国外医药· 植物药分册,2008,23(2):62-66
青风藤	TCMDPO_0000339	蝙蝠 葛宁	bianfugenine	132719	C20H17NO5	曹吉慧,赵桂森,冯延江.青风藤的化学成分与药理作用,国外医药· 植物药分册,2008,23(2):62-66
青风藤	TCMDPO_0000339	青风藤定碱	sinomendine	132720	C20H19NO4	曹吉慧,赵桂森,冯延江.青风藤的化学成分与药理作用,国外医药· 植物药分册,2008,23(2):62-66
青风藤	TCMDPO_0000339	dl-紫丁 香 树脂 酚	dl -syrngaresinol	132721	C22H26O8	曹吉慧,赵桂森,冯延江.青风藤的化学成分与药理作用,国外医药· 植物药分册,2008,23(2):62-66
青风藤	TCMDPO_0000339	β -谷甾 醇	β-sitosterol	27693	69433	曹吉慧,赵桂森,冯延江.青风藤的化学成分与药理作用,国外医药· 植物药分册,2008,23(2):62-66	sitosterol should be 27693
青风藤	TCMDPO_0000339	豆甾 醇	Stigmasterol	28824	C29H48O	曹吉慧,赵桂森,冯延江.青风藤的化学成分与药理作用,国外医药· 植物药分册,2008,23(2):62-66
白芍	TCMDPO_0000288	芍药苷	paeoniflorin	7889	C23H28O11	李岩.白芍及其化学成分的药理研究进展.职业与健康,2015,31(15):2153-2156
白芍	TCMDPO_0000288	芍药苷元酮	paeoninorigenone	132788		李岩.白芍及其化学成分的药理研究进展.职业与健康,2015,31(15):2153-2156
白芍	TCMDPO_0000288	羟基芍药苷	Oxypaeoniflorin	132789	C23H28O1	李岩.白芍及其化学成分的药理研究进展.职业与健康,2015,31(15):2153-2156
白芍	TCMDPO_0000288	苯甲酰芍药苷	Benzoylpaeoniflorin	69583	C30H32O12	李岩.白芍及其化学成分的药理研究进展.职业与健康,2015,31(15):2153-2156
白芍	TCMDPO_0000288	苯甲酰羟基芍药苷	alpha-benzoyloxypaeoniflorin	132790		李岩.白芍及其化学成分的药理研究进展.职业与健康,2015,31(15):2153-2156
白芍	TCMDPO_0000288		beta-benzoyloxypaeoniflorin	132791		李岩.白芍及其化学成分的药理研究进展.职业与健康,2015,31(15):2153-2156
白芍	TCMDPO_0000288	芍药新苷	(+)-Lactiflorin	132792	C23H6O10	李岩.白芍及其化学成分的药理研究进展.职业与健康,2015,31(15):2153-2156
白芍	TCMDPO_0000288	芍药二酮	Palbinone	69584	C22H30O4	李岩.白芍及其化学成分的药理研究进展.职业与健康,2015,31(15):2153-2156
白芍	TCMDPO_0000288	芍药内酯苷	albiforin	132793	C23H28O11	李岩.白芍及其化学成分的药理研究进展.职业与健康,2015,31(15):2153-2156
白芍	TCMDPO_0000288		paeoniflorigenoe	69582		李岩.白芍及其化学成分的药理研究进展.职业与健康,2015,31(15):2153-2156
白芍	TCMDPO_0000288	β -10- 蒎烯基 -β - 巢菜苷	[(Z)-(1S,5R)]-β-pinrn-10-yl-β-vicianoside	132794		李岩.白芍及其化学成分的药理研究进展.职业与健康,2015,31(15):2153-2156
白芍	TCMDPO_0000288		lactinolide	132795	C10H16O4	李岩.白芍及其化学成分的药理研究进展.职业与健康,2015,31(15):2153-2156
白芍	TCMDPO_0000288		paeonilactinone	132796	C10H16O2	李岩.白芍及其化学成分的药理研究进展.职业与健康,2015,31(15):2153-2156
白芍	TCMDPO_0000288	氧化芍药苷	oxypaeoniflora	132789	C23H28O12	李岩.白芍及其化学成分的药理研究进展.职业与健康,2015,31(15):2153-2156
白芍	TCMDPO_0000288	乙酰芍药苷	acetylPaeoniflori	132815		李岩.白芍及其化学成分的药理研究进展.职业与健康,2015,31(15):2153-2156
白芍	TCMDPO_0000288	没食子酰基芍药苷	galloylalbiflori	132816	C30H32O15	李岩.白芍及其化学成分的药理研究进展.职业与健康,2015,31(15):2153-2156
白芍	TCMDPO_0000288	芍药苷亚硫酸酯	Paeonifloirn sulfonate	132817		李岩.白芍及其化学成分的药理研究进展.职业与健康,2015,31(15):2153-2156
白芍	TCMDPO_0000288	常春藤皂苷元	Hederagenin	69579	C30H48O4	李岩.白芍及其化学成分的药理研究进展.职业与健康,2015,31(15):2153-2156
白芍	TCMDPO_0000288	白桦酸	betulinic acid	3087	C30H48O3	李岩.白芍及其化学成分的药理研究进展.职业与健康,2015,31(15):2153-2156
白芍	TCMDPO_0000288	齐墩果酸	Oleanic acid	37659	C30H48O3	李岩.白芍及其化学成分的药理研究进展.职业与健康,2015,31(15):2153-2156
虎骨	TCMDPO_0000333	钙	Calcium	29108	CA	李超英,张大方,刘力.虎骨的本草学与现代研究,长春中医学院学报,1994,10(5):81-82
虎骨	TCMDPO_0000333	正三十二碳烷乙酯	Phosphorus	33467	P	李超英,张大方,刘力.虎骨的本草学与现代研究,长春中医学院学报,1994,10(5):81-82
虎骨	TCMDPO_0000333	碳酸根	Carbonate	41609	CO3-	李超英,张大方,刘力.虎骨的本草学与现代研究,长春中医学院学报,1994,10(5):81-82
虎骨	TCMDPO_0000333	镁	Magnesium	18420	Mg	李超英,张大方,刘力.虎骨的本草学与现代研究,长春中医学院学报,1994,10(5):81-82
虎骨	TCMDPO_0000333	钾	Potassium	29103	K	李超英,张大方,刘力.虎骨的本草学与现代研究,长春中医学院学报,1994,10(5):81-82
虎骨	TCMDPO_0000333	钠	Sodium	26708	Na	李超英,张大方,刘力.虎骨的本草学与现代研究,长春中医学院学报,1994,10(5):81-82
虎骨	TCMDPO_0000333	氟	fluorine	30240	F	李超英,张大方,刘力.虎骨的本草学与现代研究,长春中医学院学报,1994,10(5):81-82
虎骨	TCMDPO_0000333	锰	Manganese	29035	Mn	李超英,张大方,刘力.虎骨的本草学与现代研究,长春中医学院学报,1994,10(5):81-82
虎骨	TCMDPO_0000333	硼	Boron	30165	B	李超英,张大方,刘力.虎骨的本草学与现代研究,长春中医学院学报,1994,10(5):81-82
虎骨	TCMDPO_0000333	钡	Barium	37136	Ba	李超英,张大方,刘力.虎骨的本草学与现代研究,长春中医学院学报,1994,10(5):81-82
虎骨	TCMDPO_0000333	锶	strontium	35104	Sr	李超英,张大方,刘力.虎骨的本草学与现代研究,长春中医学院学报,1994,10(5):81-82
虎骨	TCMDPO_0000333	骨胶原	Collagen	3815		李超英,张大方,刘力.虎骨的本草学与现代研究,长春中医学院学报,1994,10(5):81-82
虎骨	TCMDPO_0000333	多糖	polysaccharide	18154	(C6H10O5)n	李超英,张大方,刘力.虎骨的本草学与现代研究,长春中医学院学报,1994,10(5):81-82
虎骨	TCMDPO_0000333	枸缘酸	Citric Acid	30769	C6H8O7	李超英,张大方,刘力.虎骨的本草学与现代研究,长春中医学院学报,1994,10(5):81-82
虎骨	TCMDPO_0000333	乳酸	Lactic	24996	C3H6O3	李超英,张大方,刘力.虎骨的本草学与现代研究,长春中医学院学报,1994,10(5):81-82
虎骨	TCMDPO_0000333	维生素A	Vitamin a	12777	C20H30O	李超英,张大方,刘力.虎骨的本草学与现代研究,长春中医学院学报,1994,10(5):81-82
虎骨	TCMDPO_0000333	维生素D	vitamin D	27300		李超英,张大方,刘力.虎骨的本草学与现代研究,长春中医学院学报,1994,10(5):81-82
络石藤	TCMDPO_0000334	芹菜素	apigenin	18388	C15H10O5	谭兴起,郭良君,陈海生.络石藤中黄酮类化学成分研究,中药材,2010,33(1):58-60
络石藤	TCMDPO_0000334	木犀草苷	luteoloside	27994	C21H20O11	谭兴起,郭良君,陈海生.络石藤中黄酮类化学成分研究,中药材,2010,33(1):58-60
络石藤	TCMDPO_0000334	柚皮苷	naringin	28819	C27H32O14	谭兴起,郭良君,陈海生.络石藤中黄酮类化学成分研究,中药材,2010,33(1):58-60
络石藤	TCMDPO_0000334	络石苷元B	trachelosperogenin B	132819	C21H24O7	谭兴起,郭良君,陈海生.络石藤中黄酮类化学成分研究,中药材,2010,33(1):58-60
络石藤	TCMDPO_0000334	牛蒡子苷元	Arctigenin	79	C21H24O6	西部三省,韩英梅.络石藤化成分及其抗癌活性.国外医药植物药分册,2002,17(2):57-58
络石藤	TCMDPO_0000334	牛蒡子苷	Arctiin	80793	C27H34O11	谭兴起,郭良君,陈海生.络石藤中黄酮类化学成分研究,中药材,2010,33(1):58-60
络石藤	TCMDPO_0000334	罗汉松酯素	Matairesinol	6698	C20H22O6	谭兴起,郭良君,陈海生.络石藤中黄酮类化学成分研究,中药材,2010,33(1):58-60
络石藤	TCMDPO_0000334	罗汉松酯苷	matairesinoside	132820	C26H32O11	谭兴起,郭良君,陈海生.络石藤中黄酮类化学成分研究,中药材,2010,33(1):58-60
络石藤	TCMDPO_0000334	络石藤苷	tracheloside	68939	C27H34O12	谭兴起,郭良君,陈海生.络石藤中黄酮类化学成分研究,中药材,2010,33(1):58-60
威灵仙	TCMDPO_0000156	齐墩果酸	Oleanic acid	37659	C30H48O3	罗奎元,强宇靖,高慧琴.威灵仙化学成分及药理作用研究进展.甘肃中医学院学报,2015,32(5):60-63
威灵仙	TCMDPO_0000156	常春藤皂苷元	Hederagenin	69579	C30H48O4	罗奎元,强宇靖,高慧琴.威灵仙化学成分及药理作用研究进展.甘肃中医学院学报,2015,32(5):60-63
威灵仙	TCMDPO_0000156	鼠李糖	rhamnose	26546	C6H14O6	罗奎元,强宇靖,高慧琴.威灵仙化学成分及药理作用研究进展.甘肃中医学院学报,2015,32(5):60-63
威灵仙	TCMDPO_0000156	葡萄糖	glucose	17234	C6H12O6	罗奎元,强宇靖,高慧琴.威灵仙化学成分及药理作用研究进展.甘肃中医学院学报,2015,32(5):60-63
威灵仙	TCMDPO_0000156	阿拉伯糖	Arabinose	22599	C5H10O5	罗奎元,强宇靖,高慧琴.威灵仙化学成分及药理作用研究进展.甘肃中医学院学报,2015,32(5):60-63
威灵仙	TCMDPO_0000156	核糖	Ribose	33942	C5H10O5	罗奎元,强宇靖,高慧琴.威灵仙化学成分及药理作用研究进展.甘肃中医学院学报,2015,32(5):60-63
威灵仙	TCMDPO_0000156	原白头翁素	Protoanemonin	28906	C5H4O2	罗奎元,强宇靖,高慧琴.威灵仙化学成分及药理作用研究进展.甘肃中医学院学报,2015,32(5):60-63
威灵仙	TCMDPO_0000156	白头翁素	anemonin	80791	C10H8O4	罗奎元,强宇靖,高慧琴.威灵仙化学成分及药理作用研究进展.甘肃中医学院学报,2015,32(5):60-63
威灵仙	TCMDPO_0000156	D-葡萄糖	D-Glucose	17634	C6H1206	罗奎元,强宇靖,高慧琴.威灵仙化学成分及药理作用研究进展.甘肃中医学院学报,2015,32(5):60-63
威灵仙	TCMDPO_0000156	川陈皮素	Nobiletin	7602	C21H22O8	罗奎元,强宇靖,高慧琴.威灵仙化学成分及药理作用研究进展.甘肃中医学院学报,2015,32(5):60-63
威灵仙	TCMDPO_0000156	甘草素	Liquiritigenin	28777	C15H12O4	罗奎元,强宇靖,高慧琴.威灵仙化学成分及药理作用研究进展.甘肃中医学院学报,2015,32(5):60-63
威灵仙	TCMDPO_0000156	橙皮素	Hesperitin	59016	C16H14O6	罗奎元,强宇靖,高慧琴.威灵仙化学成分及药理作用研究进展.甘肃中医学院学报,2015,32(5):60-63
威灵仙	TCMDPO_0000156	柑橘黄素	Naringenin	50202	C15H12O5	罗奎元,强宇靖,高慧琴.威灵仙化学成分及药理作用研究进展.甘肃中医学院学报,2015,32(5):60-63
威灵仙	TCMDPO_0000156	芒柄花素	Formononetin	18088	C16H12O4	罗奎元,强宇靖,高慧琴.威灵仙化学成分及药理作用研究进展.甘肃中医学院学报,2015,32(5):60-63
威灵仙	TCMDPO_0000156	大豆素	Daidzein	28197	C15H10O4	罗奎元,强宇靖,高慧琴.威灵仙化学成分及药理作用研究进展.甘肃中医学院学报,2015,32(5):60-63
威灵仙	TCMDPO_0000156	鸢尾苷	Tectorigenin	9429	C16H12O6	罗奎元,强宇靖,高慧琴.威灵仙化学成分及药理作用研究进展.甘肃中医学院学报,2015,32(5):60-63
威灵仙	TCMDPO_0000156	染料木素	Genistein	28088	C15H10O5	罗奎元,强宇靖,高慧琴.威灵仙化学成分及药理作用研究进展.甘肃中医学院学报,2015,32(5):60-63
威灵仙	TCMDPO_0000156	槲皮素	Quercetin	16243	C15H10O7	罗奎元,强宇靖,高慧琴.威灵仙化学成分及药理作用研究进展.甘肃中医学院学报,2015,32(5):60-63
威灵仙	TCMDPO_0000156	香豆素	Coumarin	28794	C9H6O2	罗奎元,强宇靖,高慧琴.威灵仙化学成分及药理作用研究进展.甘肃中医学院学报,2015,32(5):60-63
威灵仙	TCMDPO_0000156	异落叶松脂素	Isolariciresinol	69542	C20H24O6	罗奎元,强宇靖,高慧琴.威灵仙化学成分及药理作用研究进展.甘肃中医学院学报,2015,32(5):60-63
威灵仙	TCMDPO_0000156	松脂素	Pinoresinol	8225	C20H22O6	罗奎元,强宇靖,高慧琴.威灵仙化学成分及药理作用研究进展.甘肃中医学院学报,2015,32(5):60-63
威灵仙	TCMDPO_0000156	表松脂酚	Epipinoresinol	132821	C20H22O6	罗奎元,强宇靖,高慧琴.威灵仙化学成分及药理作用研究进展.甘肃中医学院学报,2015,32(5):60-63
威灵仙	TCMDPO_0000156	罗汉松脂素	Matairesinol	6698	C20H22O6	罗奎元,强宇靖,高慧琴.威灵仙化学成分及药理作用研究进展.甘肃中医学院学报,2015,32(5):60-63
威灵仙	TCMDPO_0000156		Salicifoliol	132822		罗奎元,强宇靖,高慧琴.威灵仙化学成分及药理作用研究进展.甘肃中医学院学报,2015,32(5):60-63
威灵仙	TCMDPO_0000156	异阿魏酸	3-Hydroxy-4-methoxycinnamic acid	27794	C10H9O4	罗奎元,强宇靖,高慧琴.威灵仙化学成分及药理作用研究进展.甘肃中医学院学报,2015,32(5):60-63
威灵仙	TCMDPO_0000156	亚油酸	Linoleic acid	17351	C18H32O2	罗奎元,强宇靖,高慧琴.威灵仙化学成分及药理作用研究进展.甘肃中医学院学报,2015,32(5):60-63
威灵仙	TCMDPO_0000156	穿 贝 海 绵 甾 醇	clionasterol	132823	C29H50O	罗奎元,强宇靖,高慧琴.威灵仙化学成分及药理作用研究进展.甘肃中医学院学报,2015,32(5):60-63
威灵仙	TCMDPO_0000156	白桦酯醇	Betulin	3086	C30H50O	罗奎元,强宇靖,高慧琴.威灵仙化学成分及药理作用研究进展.甘肃中医学院学报,2015,32(5):60-63
威灵仙	TCMDPO_0000156	豆甾醇	Stigmasterol	28824	C29H48O	罗奎元,强宇靖,高慧琴.威灵仙化学成分及药理作用研究进展.甘肃中医学院学报,2015,32(5):60-63
威灵仙	TCMDPO_0000156	角鲨烯	Squalene	15440	C30H50	罗奎元,强宇靖,高慧琴.威灵仙化学成分及药理作用研究进展.甘肃中医学院学报,2015,32(5):60-63
威灵仙	TCMDPO_0000156	菜油甾醇	campesterol	28623	C28H48O	罗奎元,强宇靖,高慧琴.威灵仙化学成分及药理作用研究进展.甘肃中医学院学报,2015,32(5):60-63
威灵仙	TCMDPO_0000156	硬脂酸	Stearic acid	28842	C18H36O2	罗奎元,强宇靖,高慧琴.威灵仙化学成分及药理作用研究进展.甘肃中医学院学报,2015,32(5):60-63
威灵仙	TCMDPO_0000156	( －)－斯巴醇	( －)－spathalenol	132824		罗奎元,强宇靖,高慧琴.威灵仙化学成分及药理作用研究进展.甘肃中医学院学报,2015,32(5):60-63
威灵仙	TCMDPO_0000156	樟脑	camphor	36773	C10H16O	罗奎元,强宇靖,高慧琴.威灵仙化学成分及药理作用研究进展.甘肃中医学院学报,2015,32(5):60-63
威灵仙	TCMDPO_0000156	α－松油醇	α-terpineol	22469	C10H18O	罗奎元,强宇靖,高慧琴.威灵仙化学成分及药理作用研究进展.甘肃中医学院学报,2015,32(5):60-63
威灵仙	TCMDPO_0000156	2-茨醇	Borneol	28093	C10H18O	罗奎元,强宇靖,高慧琴.威灵仙化学成分及药理作用研究进展.甘肃中医学院学报,2015,32(5):60-63
威灵仙	TCMDPO_0000156	糠醛	Furfural	34768	C5H4O2	罗奎元,强宇靖,高慧琴.威灵仙化学成分及药理作用研究进展.甘肃中医学院学报,2015,32(5):60-63
威灵仙	TCMDPO_0000156	十六烷酸	Hexadecanoic acid	15756	C16H32O2	罗奎元,强宇靖,高慧琴.威灵仙化学成分及药理作用研究进展.甘肃中医学院学报,2015,32(5):60-63
威灵仙	TCMDPO_0000156	铁	Iron	29033	Fe	罗奎元,强宇靖,高慧琴.威灵仙化学成分及药理作用研究进展.甘肃中医学院学报,2015,32(5):60-63
威灵仙	TCMDPO_0000156	铜	Copper	29036	Cu	罗奎元,强宇靖,高慧琴.威灵仙化学成分及药理作用研究进展.甘肃中医学院学报,2015,32(5):60-63
威灵仙	TCMDPO_0000156	锌	zinc	29105	C32F16N8Zn	罗奎元,强宇靖,高慧琴.威灵仙化学成分及药理作用研究进展.甘肃中医学院学报,2015,32(5):60-63
威灵仙	TCMDPO_0000156	锰	manganese	29035	Mn	罗奎元,强宇靖,高慧琴.威灵仙化学成分及药理作用研究进展.甘肃中医学院学报,2015,32(5):60-63
威灵仙	TCMDPO_0000156	锶	Strontium	35104	Sr	罗奎元,强宇靖,高慧琴.威灵仙化学成分及药理作用研究进展.甘肃中医学院学报,2015,32(5):60-63
乌梢蛇	TCMDPO_0000152	天冬氨酸	Aspartic acid	22660	C4H7NO4	郑艳青王艳敏.乌梢蛇的化学成分及分析方法研究进展.中国药业,2006,15(21):59-60
乌梢蛇	TCMDPO_0000152	苏氨酸	L-Threonine	16857	C4H9NO3	郑艳青王艳敏.乌梢蛇的化学成分及分析方法研究进展.中国药业,2006,15(21):59-60
乌梢蛇	TCMDPO_0000152	丝氨酸	Serine	17822	C3H7NO3	郑艳青王艳敏.乌梢蛇的化学成分及分析方法研究进展.中国药业,2006,15(21):59-60
乌梢蛇	TCMDPO_0000152	谷氨酸	Glutamic acid	18237	C5H9NO4	郑艳青王艳敏.乌梢蛇的化学成分及分析方法研究进展.中国药业,2006,15(21):59-60
乌梢蛇	TCMDPO_0000152	普氨酸	Proline	26271	C5H9NO2	郑艳青王艳敏.乌梢蛇的化学成分及分析方法研究进展.中国药业,2006,15(21):59-60
乌梢蛇	TCMDPO_0000152	甘氨酸	Glycine	15428	C2H5NO2	郑艳青王艳敏.乌梢蛇的化学成分及分析方法研究进展.中国药业,2006,15(21):59-60
乌梢蛇	TCMDPO_0000152	丙氨酸	Alanine	16449	C3H7NO2	郑艳青王艳敏.乌梢蛇的化学成分及分析方法研究进展.中国药业,2006,15(21):59-60
乌梢蛇	TCMDPO_0000152	胱氨酸	Cystine	17376	C6H12N2O4S2	郑艳青王艳敏.乌梢蛇的化学成分及分析方法研究进展.中国药业,2006,15(21):59-60
乌梢蛇	TCMDPO_0000152	半胱氨酸	Cysteine	15356	C3H7NO2S	郑艳青王艳敏.乌梢蛇的化学成分及分析方法研究进展.中国药业,2006,15(21):59-60
乌梢蛇	TCMDPO_0000152	缬氨酸	Valine	27266	C5H11NO2	郑艳青王艳敏.乌梢蛇的化学成分及分析方法研究进展.中国药业,2006,15(21):59-60
乌梢蛇	TCMDPO_0000152	蛋氨酸	Methionine	16811	C5H11O2NS	郑艳青王艳敏.乌梢蛇的化学成分及分析方法研究进展.中国药业,2006,15(21):59-60
乌梢蛇	TCMDPO_0000152	组氨酸	histidine	27570	C6H9N3O2	郑艳青王艳敏.乌梢蛇的化学成分及分析方法研究进展.中国药业,2006,15(21):59-60
乌梢蛇	TCMDPO_0000152	亮氨酸	Leucine	25017	C6H13NO2	郑艳青王艳敏.乌梢蛇的化学成分及分析方法研究进展.中国药业,2006,15(21):59-60
乌梢蛇	TCMDPO_0000152	精氨酸	Arginine	29016	C6H14N4O2	郑艳青王艳敏.乌梢蛇的化学成分及分析方法研究进展.中国药业,2006,15(21):59-60
乌梢蛇	TCMDPO_0000152	γ-氨基丁酸	γ－aminobutyric acid	16865	C4H9NO2	郑艳青王艳敏.乌梢蛇的化学成分及分析方法研究进展.中国药业,2006,15(21):59-60
乌梢蛇	TCMDPO_0000152	钙	calcium	29108	Ca	郑艳青王艳敏.乌梢蛇的化学成分及分析方法研究进展.中国药业,2006,15(21):59-60
乌梢蛇	TCMDPO_0000152	铜	copper	29036	Cu	郑艳青王艳敏.乌梢蛇的化学成分及分析方法研究进展.中国药业,2006,15(21):59-60
乌梢蛇	TCMDPO_0000152	铁	iron	29033	Fe	郑艳青王艳敏.乌梢蛇的化学成分及分析方法研究进展.中国药业,2006,15(21):59-60
乌梢蛇	TCMDPO_0000152	钾	potassium	29103	K	郑艳青王艳敏.乌梢蛇的化学成分及分析方法研究进展.中国药业,2006,15(21):59-60
乌梢蛇	TCMDPO_0000152	镁	magnesium	18420	Mg	郑艳青王艳敏.乌梢蛇的化学成分及分析方法研究进展.中国药业,2006,15(21):59-60
乌梢蛇	TCMDPO_0000152	锰	manganese	29035	Mn	郑艳青王艳敏.乌梢蛇的化学成分及分析方法研究进展.中国药业,2006,15(21):59-60
乌梢蛇	TCMDPO_0000152	钼	molybdenum	49414	Mo	郑艳青王艳敏.乌梢蛇的化学成分及分析方法研究进展.中国药业,2006,15(21):59-60
乌梢蛇	TCMDPO_0000152	钠	sodium	26708	Na	郑艳青王艳敏.乌梢蛇的化学成分及分析方法研究进展.中国药业,2006,15(21):59-60
乌梢蛇	TCMDPO_0000152	镍	nickel	49786	Ni	郑艳青王艳敏.乌梢蛇的化学成分及分析方法研究进展.中国药业,2006,15(21):59-60
乌梢蛇	TCMDPO_0000152	磷	phosphorus	33467	P	郑艳青王艳敏.乌梢蛇的化学成分及分析方法研究进展.中国药业,2006,15(21):59-60
乌梢蛇	TCMDPO_0000152	锶	strontium	35104	Sr	郑艳青王艳敏.乌梢蛇的化学成分及分析方法研究进展.中国药业,2006,15(21):59-60
乌梢蛇	TCMDPO_0000152	锌	zinc	29105	Zn	郑艳青王艳敏.乌梢蛇的化学成分及分析方法研究进展.中国药业,2006,15(21):59-60
乌梢蛇	TCMDPO_0000152	胶原蛋白	collagen	3815		郑艳青王艳敏.乌梢蛇的化学成分及分析方法研究进展.中国药业,2006,15(21):59-60
寻骨风	TCMDPO_0000338	马兜铃酸萜酯 I	Aristoloterpenate I	132825	C32H31NO8	陈艳美,王利娜,崔超.寻骨风药学研究概况.安徽农业科学,2013,41(10):4322-4323
寻骨风	TCMDPO_0000338	β-谷甾醇	β-sitosterol	27693		陈艳美,王利娜,崔超.寻骨风药学研究概况.安徽农业科学,2013,41(10):4322-4323	27693
寻骨风	TCMDPO_0000338	银袋内酯乙	Versicolactone B	132826		陈艳美,王利娜,崔超.寻骨风药学研究概况.安徽农业科学,2013,41(10):4322-4323
寻骨风	TCMDPO_0000338	锌	Zn	29105		陈艳美,王利娜,崔超.寻骨风药学研究概况.安徽农业科学,2013,41(10):4322-4323
寻骨风	TCMDPO_0000338	硒	Se	15076		陈艳美,王利娜,崔超.寻骨风药学研究概况.安徽农业科学,2013,41(10):4322-4323
寻骨风	TCMDPO_0000338	铁	Fe	29033		陈艳美,王利娜,崔超.寻骨风药学研究概况.安徽农业科学,2013,41(10):4322-4323
寻骨风	TCMDPO_0000338	铜	Cu	29036		陈艳美,王利娜,崔超.寻骨风药学研究概况.安徽农业科学,2013,41(10):4322-4323
寻骨风	TCMDPO_0000338	银	Ag	49468		陈艳美,王利娜,崔超.寻骨风药学研究概况.安徽农业科学,2013,41(10):4322-4323
寻骨风	TCMDPO_0000338	α-蒎烯	α-pinene	36740	C10H16	陈艳美,王利娜,崔超.寻骨风药学研究概况.安徽农业科学,2013,41(10):4322-4323
寻骨风	TCMDPO_0000338	莰烯	camphene	3830	C10H16	陈艳美,王利娜,崔超.寻骨风药学研究概况.安徽农业科学,2013,41(10):4322-4323
寻骨风	TCMDPO_0000338	β-蒎烯	β-pinene	50025	C10H16	陈艳美,王利娜,崔超.寻骨风药学研究概况.安徽农业科学,2013,41(10):4322-4323
寻骨风	TCMDPO_0000338	莰尼酮	camphenilone	132827	C9H14O	陈艳美,王利娜,崔超.寻骨风药学研究概况.安徽农业科学,2013,41(10):4322-4323
寻骨风	TCMDPO_0000338	1,8 -桉叶素	1,8 -cineole	27961	C10H18O	陈艳美,王利娜,崔超.寻骨风药学研究概况.安徽农业科学,2013,41(10):4322-4323
寻骨风	TCMDPO_0000338	樟脑	camphor	36773	C10H16O	陈艳美,王利娜,崔超.寻骨风药学研究概况.安徽农业科学,2013,41(10):4322-4323
寻骨风	TCMDPO_0000338	茨醇	borneol	28093	C10H18O	陈艳美,王利娜,崔超.寻骨风药学研究概况.安徽农业科学,2013,41(10):4322-4323
寻骨风	TCMDPO_0000338	甲酸冰片酯	bornyl formate	132828	C11H18O2	陈艳美,王利娜,崔超.寻骨风药学研究概况.安徽农业科学,2013,41(10):4322-4323
寻骨风	TCMDPO_0000338	醋酸冰片酯	bornyl acetate	3151	C12H20O2	陈艳美,王利娜,崔超.寻骨风药学研究概况.安徽农业科学,2013,41(10):4322-4323
寻骨风	TCMDPO_0000338	松油醇醋酸酯	terpiryl acetate	132829	C10H20O2	陈艳美,王利娜,崔超.寻骨风药学研究概况.安徽农业科学,2013,41(10):4322-4323
寻骨风	TCMDPO_0000338	δ － 榄香烯	delta-Elemene	132830	C15H24	陈艳美,王利娜,崔超.寻骨风药学研究概况.安徽农业科学,2013,41(10):4322-4323
寻骨风	TCMDPO_0000338	β － 榄香烯	β-elemene	62854	C15H24	陈艳美,王利娜,崔超.寻骨风药学研究概况.安徽农业科学,2013,41(10):4322-4323
寻骨风	TCMDPO_0000338	β － 石竹烯	β-caryophyllene	63191	C15H24	陈艳美,王利娜,崔超.寻骨风药学研究概况.安徽农业科学,2013,41(10):4322-4323
寻骨风	TCMDPO_0000338	β － maaliele	β － maaliele	132831	C15H24	陈艳美,王利娜,崔超.寻骨风药学研究概况.安徽农业科学,2013,41(10):4322-4323
寻骨风	TCMDPO_0000338	α － 古云香烯	α-gurjunele	61699	C15H24	陈艳美,王利娜,崔超.寻骨风药学研究概况.安徽农业科学,2013,41(10):4322-4323
寻骨风	TCMDPO_0000338	古云香烯	gurjunele	132832	C15H24	陈艳美,王利娜,崔超.寻骨风药学研究概况.安徽农业科学,2013,41(10):4322-4323
寻骨风	TCMDPO_0000338	γ － 榄香稀	γ-elemene	132656	C15H24	陈艳美,王利娜,崔超.寻骨风药学研究概况.安徽农业科学,2013,41(10):4322-4323
木瓜	TCMDPO_0000336	芦丁	Rutin	28527	C27H30O16.3(H2O)	何义富,魏伟,金娟,常艳,张玲玲,唐丽琴,陈尹.木瓜苷和儿茶素抗类风湿关节炎作用研究进展.[A];中医药理论与应用研究——安徽中医药继承与创新博士科技论坛论文集.[C];2008年
木瓜	TCMDPO_0000336	槲皮素	Quercetin	16243	C15H10O7	林萍,易宏伟,张斐.金丝桃苷药理作用研究进展[J]中国现代中药.2012(14).23-26
木瓜	TCMDPO_0000336	柚皮素	Naringenin	50202	C15H12O5	何义富,魏伟,金娟,常艳,张玲玲,唐丽琴,陈尹.木瓜苷和儿茶素抗类风湿关节炎作用研究进展.[A];中医药理论与应用研究——安徽中医药继承与创新博士科技论坛论文集.[C];2008年
木瓜	TCMDPO_0000336	儿茶素	Catechin	23053	C15H14O6	何义富,魏伟,金娟,常艳,张玲玲,唐丽琴,陈尹.木瓜苷和儿茶素抗类风湿关节炎作用研究进展.[A];中医药理论与应用研究——安徽中医药继承与创新博士科技论坛论文集.[C];2008年
木瓜	TCMDPO_0000336	棓儿茶素	Gallocatechin	68330	C15H14O7	何义富,魏伟,金娟,常艳,张玲玲,唐丽琴,陈尹.木瓜苷和儿茶素抗类风湿关节炎作用研究进展.[A];中医药理论与应用研究——安徽中医药继承与创新博士科技论坛论文集.[C];2008年
木瓜	TCMDPO_0000336	表儿茶素	L-Epicatechin	132833	C15H14O6	何义富,魏伟,金娟,常艳,张玲玲,唐丽琴,陈尹.木瓜苷和儿茶素抗类风湿关节炎作用研究进展.[A];中医药理论与应用研究——安徽中医药继承与创新博士科技论坛论文集.[C];2008年
木瓜	TCMDPO_0000336	槲皮素-3-鼠李糖苷	Quercetin 3-O-alpha-L-rhamnopyranoside	17558	C21H20O10	何义富,魏伟,金娟,常艳,张玲玲,唐丽琴,陈尹.木瓜苷和儿茶素抗类风湿关节炎作用研究进展.[A];中医药理论与应用研究——安徽中医药继承与创新博士科技论坛论文集.[C];2008年
木瓜	TCMDPO_0000336	金丝桃苷	Hyperin	67486	C21H20O12	何义富,魏伟,金娟,常艳,张玲玲,唐丽琴,陈尹.木瓜苷和儿茶素抗类风湿关节炎作用研究进展.[A];中医药理论与应用研究——安徽中医药继承与创新博士科技论坛论文集.[C];2008年
木瓜	TCMDPO_0000336	广寄生苷	Avicularin	65460	C20H18O11	何义富,魏伟,金娟,常艳,张玲玲,唐丽琴,陈尹.木瓜苷和儿茶素抗类风湿关节炎作用研究进展.[A];中医药理论与应用研究——安徽中医药继承与创新博士科技论坛论文集.[C];2008年
木瓜	TCMDPO_0000336	柚皮素葡萄糖苷	Naringenin-7-O-glucuronide	132835		何义富,魏伟,金娟,常艳,张玲玲,唐丽琴,陈尹.木瓜苷和儿茶素抗类风湿关节炎作用研究进展.[A];中医药理论与应用研究——安徽中医药继承与创新博士科技论坛论文集.[C];2008年
木瓜	TCMDPO_0000336	紫云英苷	Astragaline	30200	C21H20O11	何义富,魏伟,金娟,常艳,张玲玲,唐丽琴,陈尹.木瓜苷和儿茶素抗类风湿关节炎作用研究进展.[A];中医药理论与应用研究——安徽中医药继承与创新博士科技论坛论文集.[C];2008年
木瓜	TCMDPO_0000336	山柰酚-3-O-芸香糖苷	Kaempferol-3-rutinoside	69657	C27H30O15	何义富,魏伟,金娟,常艳,张玲玲,唐丽琴,陈尹.木瓜苷和儿茶素抗类风湿关节炎作用研究进展.[A];中医药理论与应用研究——安徽中医药继承与创新博士科技论坛论文集.[C];2008年
木瓜	TCMDPO_0000336	富马酸	Fumaric acid	18012	C4H4O4	何义富,魏伟,金娟,常艳,张玲玲,唐丽琴,陈尹.木瓜苷和儿茶素抗类风湿关节炎作用研究进展.[A];中医药理论与应用研究——安徽中医药继承与创新博士科技论坛论文集.[C];2008年
木瓜	TCMDPO_0000336	莽草酸	Shikimic acid	16119	C7H10O5	何义富,魏伟,金娟,常艳,张玲玲,唐丽琴,陈尹.木瓜苷和儿茶素抗类风湿关节炎作用研究进展.[A];中医药理论与应用研究——安徽中医药继承与创新博士科技论坛论文集.[C];2008年
木瓜	TCMDPO_0000336	棕榈酸	Palmitic acid	15756	C16H32O2	何义富,魏伟,金娟,常艳,张玲玲,唐丽琴,陈尹.木瓜苷和儿茶素抗类风湿关节炎作用研究进展.[A];中医药理论与应用研究——安徽中医药继承与创新博士科技论坛论文集.[C];2008年
木瓜	TCMDPO_0000336	硬脂酸	Stearic acid	28842	C18H36O2	何义富,魏伟,金娟,常艳,张玲玲,唐丽琴,陈尹.木瓜苷和儿茶素抗类风湿关节炎作用研究进展.[A];中医药理论与应用研究——安徽中医药继承与创新博士科技论坛论文集.[C];2008年
木瓜	TCMDPO_0000336	亚油酸	Linoleic acid	17351	C18H32O2	何义富,魏伟,金娟,常艳,张玲玲,唐丽琴,陈尹.木瓜苷和儿茶素抗类风湿关节炎作用研究进展.[A];中医药理论与应用研究——安徽中医药继承与创新博士科技论坛论文集.[C];2008年
木瓜	TCMDPO_0000336	十八碳烯酸	Octadecenoic acid	25634	C18H34O2	何义富,魏伟,金娟,常艳,张玲玲,唐丽琴,陈尹.木瓜苷和儿茶素抗类风湿关节炎作用研究进展.[A];中医药理论与应用研究——安徽中医药继承与创新博士科技论坛论文集.[C];2008年
木瓜	TCMDPO_0000336	十六碳烯酸	2-Hexadecenoic acid	24548	C16H30O2	何义富,魏伟,金娟,常艳,张玲玲,唐丽琴,陈尹.木瓜苷和儿茶素抗类风湿关节炎作用研究进展.[A];中医药理论与应用研究——安徽中医药继承与创新博士科技论坛论文集.[C];2008年
木瓜	TCMDPO_0000336	2,4庚二烯酸	2,4-HEPTADIENAL	132837	C7H10O	何义富,魏伟,金娟,常艳,张玲玲,唐丽琴,陈尹.木瓜苷和儿茶素抗类风湿关节炎作用研究进展.[A];中医药理论与应用研究——安徽中医药继承与创新博士科技论坛论文集.[C];2008年
木瓜	TCMDPO_0000336	琥珀酸	Succinic acid	15741	C4H6O4	何义富,魏伟,金娟,常艳,张玲玲,唐丽琴,陈尹.木瓜苷和儿茶素抗类风湿关节炎作用研究进展.[A];中医药理论与应用研究——安徽中医药继承与创新博士科技论坛论文集.[C];2008年
木瓜	TCMDPO_0000336	酒石酸	Tartaric acid	26849	C4H6O6	何义富,魏伟,金娟,常艳,张玲玲,唐丽琴,陈尹.木瓜苷和儿茶素抗类风湿关节炎作用研究进展.[A];中医药理论与应用研究——安徽中医药继承与创新博士科技论坛论文集.[C];2008年
木瓜	TCMDPO_0000336	草酸	Oxalic acid	16995	C2H2O4	何义富,魏伟,金娟,常艳,张玲玲,唐丽琴,陈尹.木瓜苷和儿茶素抗类风湿关节炎作用研究进展.[A];中医药理论与应用研究——安徽中医药继承与创新博士科技论坛论文集.[C];2008年
木瓜	TCMDPO_0000336	柠檬酸	Citric acid	30769	C6H8O7	何义富,魏伟,金娟,常艳,张玲玲,唐丽琴,陈尹.木瓜苷和儿茶素抗类风湿关节炎作用研究进展.[A];中医药理论与应用研究——安徽中医药继承与创新博士科技论坛论文集.[C];2008年
木瓜	TCMDPO_0000336	苹果酸	Malic acid	6650	C4H6O5	何义富,魏伟,金娟,常艳,张玲玲,唐丽琴,陈尹.木瓜苷和儿茶素抗类风湿关节炎作用研究进展.[A];中医药理论与应用研究——安徽中医药继承与创新博士科技论坛论文集.[C];2008年
木瓜	TCMDPO_0000336	丙二酸	Malonic acid	30794	C3H4O4	何义富,魏伟,金娟,常艳,张玲玲,唐丽琴,陈尹.木瓜苷和儿茶素抗类风湿关节炎作用研究进展.[A];中医药理论与应用研究——安徽中医药继承与创新博士科技论坛论文集.[C];2008年
木瓜	TCMDPO_0000336	三十烷酸	Triacontanoic acid	31003	C30H60O2	何义富,魏伟,金娟,常艳,张玲玲,唐丽琴,陈尹.木瓜苷和儿茶素抗类风湿关节炎作用研究进展.[A];中医药理论与应用研究——安徽中医药继承与创新博士科技论坛论文集.[C];2008年
木瓜	TCMDPO_0000336	3-羟基庚酸	3-hydroxyheptanoic Acid	132838		何义富,魏伟,金娟,常艳,张玲玲,唐丽琴,陈尹.木瓜苷和儿茶素抗类风湿关节炎作用研究进展.[A];中医药理论与应用研究——安徽中医药继承与创新博士科技论坛论文集.[C];2008年
木瓜	TCMDPO_0000336	3-羟基己酸	3-hydroxybutyric acid	20067		何义富,魏伟,金娟,常艳,张玲玲,唐丽琴,陈尹.木瓜苷和儿茶素抗类风湿关节炎作用研究进展.[A];中医药理论与应用研究——安徽中医药继承与创新博士科技论坛论文集.[C];2008年
木瓜	TCMDPO_0000336	2-酮戊二酸	2-Ketoglutaric Acid	30915	C5H6O5	何义富,魏伟,金娟,常艳,张玲玲,唐丽琴,陈尹.木瓜苷和儿茶素抗类风湿关节炎作用研究进展.[A];中医药理论与应用研究——安徽中医药继承与创新博士科技论坛论文集.[C];2008年
木瓜	TCMDPO_0000336	Z-乌头酸	(Z)-aconitic acid	22211	C6H6O6	何义富,魏伟,金娟,常艳,张玲玲,唐丽琴,陈尹.木瓜苷和儿茶素抗类风湿关节炎作用研究进展.[A];中医药理论与应用研究——安徽中医药继承与创新博士科技论坛论文集.[C];2008年
木瓜	TCMDPO_0000336	曲酸	Kojic acid	43572	C6H6O4	何义富,魏伟,金娟,常艳,张玲玲,唐丽琴,陈尹.木瓜苷和儿茶素抗类风湿关节炎作用研究进展.[A];中医药理论与应用研究——安徽中医药继承与创新博士科技论坛论文集.[C];2008年
木瓜	TCMDPO_0000336	原儿茶酸	Protocatechuic acid	36062	C7H6O4	何义富,魏伟,金娟,常艳,张玲玲,唐丽琴,陈尹.木瓜苷和儿茶素抗类风湿关节炎作用研究进展.[A];中医药理论与应用研究——安徽中医药继承与创新博士科技论坛论文集.[C];2008年
木瓜	TCMDPO_0000336	没食子酸	Gallic acid	30778	C7H6O5	何义富,魏伟,金娟,常艳,张玲玲,唐丽琴,陈尹.木瓜苷和儿茶素抗类风湿关节炎作用研究进展.[A];中医药理论与应用研究——安徽中医药继承与创新博士科技论坛论文集.[C];2008年
木瓜	TCMDPO_0000336	对羟基苯甲酸	P-hydroxybenzoic acid	16914	C7H6O3	何义富,魏伟,金娟,常艳,张玲玲,唐丽琴,陈尹.木瓜苷和儿茶素抗类风湿关节炎作用研究进展.[A];中医药理论与应用研究——安徽中医药继承与创新博士科技论坛论文集.[C];2008年
木瓜	TCMDPO_0000336	3,4二羟基苯甲酸	3,4-Dihydroxybenzoic Acid	36062	C7H6O4	何义富,魏伟,金娟,常艳,张玲玲,唐丽琴,陈尹.木瓜苷和儿茶素抗类风湿关节炎作用研究进展.[A];中医药理论与应用研究——安徽中医药继承与创新博士科技论坛论文集.[C];2008年
木瓜	TCMDPO_0000336	桂皮酸	Cinnamic acid	27386	C9H8O2	何义富,魏伟,金娟,常艳,张玲玲,唐丽琴,陈尹.木瓜苷和儿茶素抗类风湿关节炎作用研究进展.[A];中医药理论与应用研究——安徽中医药继承与创新博士科技论坛论文集.[C];2008年
木瓜	TCMDPO_0000336	咖啡酸	Caffeic acid	36281	C9H8O4	何义富,魏伟,金娟,常艳,张玲玲,唐丽琴,陈尹.木瓜苷和儿茶素抗类风湿关节炎作用研究进展.[A];中医药理论与应用研究——安徽中医药继承与创新博士科技论坛论文集.[C];2008年
木瓜	TCMDPO_0000336	绿原酸	Chlorogenic acid	16112	C16H18O9	何义富,魏伟,金娟,常艳,张玲玲,唐丽琴,陈尹.木瓜苷和儿茶素抗类风湿关节炎作用研究进展.[A];中医药理论与应用研究——安徽中医药继承与创新博士科技论坛论文集.[C];2008年
木瓜	TCMDPO_0000336	苯乳酸	Phenyllactic acid	25998	C9H10O3	何义富,魏伟,金娟,常艳,张玲玲,唐丽琴,陈尹.木瓜苷和儿茶素抗类风湿关节炎作用研究进展.[A];中医药理论与应用研究——安徽中医药继承与创新博士科技论坛论文集.[C];2008年
木瓜	TCMDPO_0000336	苯甲酸	Benzoic acid	30746	C7H6O2	何义富,魏伟,金娟,常艳,张玲玲,唐丽琴,陈尹.木瓜苷和儿茶素抗类风湿关节炎作用研究进展.[A];中医药理论与应用研究——安徽中医药继承与创新博士科技论坛论文集.[C];2008年
木瓜	TCMDPO_0000336	苯乙酸	Phenylacetic acid	30745	C8H8O2	何义富,魏伟,金娟,常艳,张玲玲,唐丽琴,陈尹.木瓜苷和儿茶素抗类风湿关节炎作用研究进展.[A];中医药理论与应用研究——安徽中医药继承与创新博士科技论坛论文集.[C];2008年
木瓜	TCMDPO_0000336	香草酸	Vanillic acid	30816	C8H8O4	何义富,魏伟,金娟,常艳,张玲玲,唐丽琴,陈尹.木瓜苷和儿茶素抗类风湿关节炎作用研究进展.[A];中医药理论与应用研究——安徽中医药继承与创新博士科技论坛论文集.[C];2008年
木瓜	TCMDPO_0000336	齐墩果酸	Oleanolic acid	37659	C30H48O3	何义富,魏伟,金娟,常艳,张玲玲,唐丽琴,陈尹.木瓜苷和儿茶素抗类风湿关节炎作用研究进展.[A];中医药理论与应用研究——安徽中医药继承与创新博士科技论坛论文集.[C];2008年
木瓜	TCMDPO_0000336	山楂酸	Maslinic acid	66682	C30H48O4	何义富,魏伟,金娟,常艳,张玲玲,唐丽琴,陈尹.木瓜苷和儿茶素抗类风湿关节炎作用研究进展.[A];中医药理论与应用研究——安徽中医药继承与创新博士科技论坛论文集.[C];2008年
木瓜	TCMDPO_0000336	古柯二醇	Erythrodiol Olean-12-en-3,28-diol	67939	C30H50O2	何义富,魏伟,金娟,常艳,张玲玲,唐丽琴,陈尹.木瓜苷和儿茶素抗类风湿关节炎作用研究进展.[A];中医药理论与应用研究——安徽中医药继承与创新博士科技论坛论文集.[C];2008年
木瓜	TCMDPO_0000336	熊果酸	Ursolic acid	9908	C30H48O3	何义富,魏伟,金娟,常艳,张玲玲,唐丽琴,陈尹.木瓜苷和儿茶素抗类风湿关节炎作用研究进展.[A];中医药理论与应用研究——安徽中医药继承与创新博士科技论坛论文集.[C];2008年
木瓜	TCMDPO_0000336	3-乙酰熊果酸	3-acetylursolic acid	67949	C32H50O4	何义富,魏伟,金娟,常艳,张玲玲,唐丽琴,陈尹.木瓜苷和儿茶素抗类风湿关节炎作用研究进展.[A];中医药理论与应用研究——安徽中医药继承与创新博士科技论坛论文集.[C];2008年
木瓜	TCMDPO_0000336	委陵菜酸	Tormentic acid	70682	C30H48O5	何义富,魏伟,金娟,常艳,张玲玲,唐丽琴,陈尹.木瓜苷和儿茶素抗类风湿关节炎作用研究进展.[A];中医药理论与应用研究——安徽中医药继承与创新博士科技论坛论文集.[C];2008年
木瓜	TCMDPO_0000336	白桦脂酸（桦木酸）	Betulinic acid	3087	C30H48O3	何义富,魏伟,金娟,常艳,张玲玲,唐丽琴,陈尹.木瓜苷和儿茶素抗类风湿关节炎作用研究进展.[A];中医药理论与应用研究——安徽中医药继承与创新博士科技论坛论文集.[C];2008年
木瓜	TCMDPO_0000336	白桦脂醇（桦木醇）	Betulin	3086	C30H50O2	何义富,魏伟,金娟,常艳,张玲玲,唐丽琴,陈尹.木瓜苷和儿茶素抗类风湿关节炎作用研究进展.[A];中医药理论与应用研究——安徽中医药继承与创新博士科技论坛论文集.[C];2008年
木瓜	TCMDPO_0000336	（S）-(+)-1,2 丙二醇	(S)-(+)-1, 2-Propanediol	29002	C3H8O2	何义富,魏伟,金娟,常艳,张玲玲,唐丽琴,陈尹.木瓜苷和儿茶素抗类风湿关节炎作用研究进展.[A];中医药理论与应用研究——安徽中医药继承与创新博士科技论坛论文集.[C];2008年
木瓜	TCMDPO_0000336	2-丁氧基乙醇	2-butoxy-Ethanol	63921	C6H14O2	何义富,魏伟,金娟,常艳,张玲玲,唐丽琴,陈尹.木瓜苷和儿茶素抗类风湿关节炎作用研究进展.[A];中医药理论与应用研究——安徽中医药继承与创新博士科技论坛论文集.[C];2008年
木瓜	TCMDPO_0000336	苯甲醇	BenzylAlcohol	17987	C7H8O	何义富,魏伟,金娟,常艳,张玲玲,唐丽琴,陈尹.木瓜苷和儿茶素抗类风湿关节炎作用研究进展.[A];中医药理论与应用研究——安徽中医药继承与创新博士科技论坛论文集.[C];2008年
木瓜	TCMDPO_0000336	苯乙醇	PhenylethylAlcohol	49000	C8H10O	何义富,魏伟,金娟,常艳,张玲玲,唐丽琴,陈尹.木瓜苷和儿茶素抗类风湿关节炎作用研究进展.[A];中医药理论与应用研究——安徽中医药继承与创新博士科技论坛论文集.[C];2008年
木瓜	TCMDPO_0000336	顺-氧化芳樟醇	Cis-Linalyl Oxide	132839	C10H18O2	何义富,魏伟,金娟,常艳,张玲玲,唐丽琴,陈尹.木瓜苷和儿茶素抗类风湿关节炎作用研究进展.[A];中医药理论与应用研究——安徽中医药继承与创新博士科技论坛论文集.[C];2008年
木瓜	TCMDPO_0000336	2（ - 5-甲基-5-乙烯基四氢化）-2-丙醇	2-(5-Methyl-5-vinyltetrahydro-2-furanyl)-2-propanol	88534	C10H18O2	何义富,魏伟,金娟,常艳,张玲玲,唐丽琴,陈尹.木瓜苷和儿茶素抗类风湿关节炎作用研究进展.[A];中医药理论与应用研究——安徽中医药继承与创新博士科技论坛论文集.[C];2008年
木瓜	TCMDPO_0000336	月桂烯醇	Myrcenol	87529	C10H18O	何义富,魏伟,金娟,常艳,张玲玲,唐丽琴,陈尹.木瓜苷和儿茶素抗类风湿关节炎作用研究进展.[A];中医药理论与应用研究——安徽中医药继承与创新博士科技论坛论文集.[C];2008年
木瓜	TCMDPO_0000336	β-松油醇	beta.-Terpineol	9380	C10H18O	何义富,魏伟,金娟,常艳,张玲玲,唐丽琴,陈尹.木瓜苷和儿茶素抗类风湿关节炎作用研究进展.[A];中医药理论与应用研究——安徽中医药继承与创新博士科技论坛论文集.[C];2008年
木瓜	TCMDPO_0000336	P-芳樟醇	p-Linalol	17580	C10H18O	何义富,魏伟,金娟,常艳,张玲玲,唐丽琴,陈尹.木瓜苷和儿茶素抗类风湿关节炎作用研究进展.[A];中医药理论与应用研究——安徽中医药继承与创新博士科技论坛论文集.[C];2008年
木瓜	TCMDPO_0000336	4-松油醇	4-Terpineol	78884	C10H18O	何义富,魏伟,金娟,常艳,张玲玲,唐丽琴,陈尹.木瓜苷和儿茶素抗类风湿关节炎作用研究进展.[A];中医药理论与应用研究——安徽中医药继承与创新博士科技论坛论文集.[C];2008年
木瓜	TCMDPO_0000336	α-松油醇	alpha-Terpineol	22469	C10H18O	何义富,魏伟,金娟,常艳,张玲玲,唐丽琴,陈尹.木瓜苷和儿茶素抗类风湿关节炎作用研究进展.[A];中医药理论与应用研究——安徽中医药继承与创新博士科技论坛论文集.[C];2008年
木瓜	TCMDPO_0000336	γ-桉叶醇	gamma.-Eudesmol	62513	C15H26O	何义富,魏伟,金娟,常艳,张玲玲,唐丽琴,陈尹.木瓜苷和儿茶素抗类风湿关节炎作用研究进展.[A];中医药理论与应用研究——安徽中医药继承与创新博士科技论坛论文集.[C];2008年
木瓜	TCMDPO_0000336	十七烷醇	1-Heptadecanol	77470	C17H36O	何义富,魏伟,金娟,常艳,张玲玲,唐丽琴,陈尹.木瓜苷和儿茶素抗类风湿关节炎作用研究进展.[A];中医药理论与应用研究——安徽中医药继承与创新博士科技论坛论文集.[C];2008年
木瓜	TCMDPO_0000336	1-十八烷醇	1-Octadecanol	32154	C18H38O	何义富,魏伟,金娟,常艳,张玲玲,唐丽琴,陈尹.木瓜苷和儿茶素抗类风湿关节炎作用研究进展.[A];中医药理论与应用研究——安徽中医药继承与创新博士科技论坛论文集.[C];2008年
木瓜	TCMDPO_0000336	橙花椒醇	nerolidol	7524	C15H26O	何义富,魏伟,金娟,常艳,张玲玲,唐丽琴,陈尹.木瓜苷和儿茶素抗类风湿关节炎作用研究进展.[A];中医药理论与应用研究——安徽中医药继承与创新博士科技论坛论文集.[C];2008年
木瓜	TCMDPO_0000336	异山梨醇	Isosorbide	6060	C6H10O4	何义富,魏伟,金娟,常艳,张玲玲,唐丽琴,陈尹.木瓜苷和儿茶素抗类风湿关节炎作用研究进展.[A];中医药理论与应用研究——安徽中医药继承与创新博士科技论坛论文集.[C];2008年
木瓜	TCMDPO_0000336	壬醇	nonanol	35986	C9H10O	何义富,魏伟,金娟,常艳,张玲玲,唐丽琴,陈尹.木瓜苷和儿茶素抗类风湿关节炎作用研究进展.[A];中医药理论与应用研究——安徽中医药继承与创新博士科技论坛论文集.[C];2008年
木瓜	TCMDPO_0000336	薄荷醇	p-Menthan-3-ol	25187	C10H20O	何义富,魏伟,金娟,常艳,张玲玲,唐丽琴,陈尹.木瓜苷和儿茶素抗类风湿关节炎作用研究进展.[A];中医药理论与应用研究——安徽中医药继承与创新博士科技论坛论文集.[C];2008年
木瓜	TCMDPO_0000336	呋喃糠醛	Furfural	34768	C5H4O2	何义富,魏伟,金娟,常艳,张玲玲,唐丽琴,陈尹.木瓜苷和儿茶素抗类风湿关节炎作用研究进展.[A];中医药理论与应用研究——安徽中医药继承与创新博士科技论坛论文集.[C];2008年
木瓜	TCMDPO_0000336	苯甲醛	Benzaldehyde	17169	C7H6O	何义富,魏伟,金娟,常艳,张玲玲,唐丽琴,陈尹.木瓜苷和儿茶素抗类风湿关节炎作用研究进展.[A];中医药理论与应用研究——安徽中医药继承与创新博士科技论坛论文集.[C];2008年
木瓜	TCMDPO_0000336	壬醛	Nonanal	84268	C9H18O	何义富,魏伟,金娟,常艳,张玲玲,唐丽琴,陈尹.木瓜苷和儿茶素抗类风湿关节炎作用研究进展.[A];中医药理论与应用研究——安徽中医药继承与创新博士科技论坛论文集.[C];2008年
木瓜	TCMDPO_0000336	2-十一碳烯醛	2-Undecenal	132843	C11H20O	何义富,魏伟,金娟,常艳,张玲玲,唐丽琴,陈尹.木瓜苷和儿茶素抗类风湿关节炎作用研究进展.[A];中医药理论与应用研究——安徽中医药继承与创新博士科技论坛论文集.[C];2008年
木瓜	TCMDPO_0000336	十八烷醛	Octadecanal	17034	C18H36O	何义富,魏伟,金娟,常艳,张玲玲,唐丽琴,陈尹.木瓜苷和儿茶素抗类风湿关节炎作用研究进展.[A];中医药理论与应用研究——安徽中医药继承与创新博士科技论坛论文集.[C];2008年
木瓜	TCMDPO_0000336	（E， E）-2， 4-己二烯醛	(E,E)-2,4-Hexadienal	82334	C6H8O	何义富,魏伟,金娟,常艳,张玲玲,唐丽琴,陈尹.木瓜苷和儿茶素抗类风湿关节炎作用研究进展.[A];中医药理论与应用研究——安徽中医药继承与创新博士科技论坛论文集.[C];2008年
木瓜	TCMDPO_0000336	2-己烯醛	2-Hexenal	19591	C6H10O	何义富,魏伟,金娟,常艳,张玲玲,唐丽琴,陈尹.木瓜苷和儿茶素抗类风湿关节炎作用研究进展.[A];中医药理论与应用研究——安徽中医药继承与创新博士科技论坛论文集.[C];2008年
木瓜	TCMDPO_0000336	（Z）-3-己烯醛	(Z)-3-Hexenal	23292	C6H10O	何义富,魏伟,金娟,常艳,张玲玲,唐丽琴,陈尹.木瓜苷和儿茶素抗类风湿关节炎作用研究进展.[A];中医药理论与应用研究——安徽中医药继承与创新博士科技论坛论文集.[C];2008年
木瓜	TCMDPO_0000336	香草醛	Vanillin	18346	C8H8O3	何义富,魏伟,金娟,常艳,张玲玲,唐丽琴,陈尹.木瓜苷和儿茶素抗类风湿关节炎作用研究进展.[A];中医药理论与应用研究——安徽中医药继承与创新博士科技论坛论文集.[C];2008年
木瓜	TCMDPO_0000336	3-呋喃甲醛	3-Furaldehyde	87609	C5H4O2	何义富,魏伟,金娟,常艳,张玲玲,唐丽琴,陈尹.木瓜苷和儿茶素抗类风湿关节炎作用研究进展.[A];中医药理论与应用研究——安徽中医药继承与创新博士科技论坛论文集.[C];2008年
木瓜	TCMDPO_0000336	异戊酸	sovalericacid	28484	C5H10O2	何义富,魏伟,金娟,常艳,张玲玲,唐丽琴,陈尹.木瓜苷和儿茶素抗类风湿关节炎作用研究进展.[A];中医药理论与应用研究——安徽中医药继承与创新博士科技论坛论文集.[C];2008年
木瓜	TCMDPO_0000336	己酸	Hexanoicacid	30776	C6H12O2	何义富,魏伟,金娟,常艳,张玲玲,唐丽琴,陈尹.木瓜苷和儿茶素抗类风湿关节炎作用研究进展.[A];中医药理论与应用研究——安徽中医药继承与创新博士科技论坛论文集.[C];2008年
木瓜	TCMDPO_0000336	庚酸	Heptanoicacid	45571	C7H14O2	何义富,魏伟,金娟,常艳,张玲玲,唐丽琴,陈尹.木瓜苷和儿茶素抗类风湿关节炎作用研究进展.[A];中医药理论与应用研究——安徽中医药继承与创新博士科技论坛论文集.[C];2008年
木瓜	TCMDPO_0000336	苯甲酸	Benzenecarboxylicacid	30746	C7H6O2	何义富,魏伟,金娟,常艳,张玲玲,唐丽琴,陈尹.木瓜苷和儿茶素抗类风湿关节炎作用研究进展.[A];中医药理论与应用研究——安徽中医药继承与创新博士科技论坛论文集.[C];2008年
木瓜	TCMDPO_0000336	辛酸	OctanoicAcid	28837	C8H16O2	何义富,魏伟,金娟,常艳,张玲玲,唐丽琴,陈尹.木瓜苷和儿茶素抗类风湿关节炎作用研究进展.[A];中医药理论与应用研究——安徽中医药继承与创新博士科技论坛论文集.[C];2008年
木瓜	TCMDPO_0000336	壬酸	Nonanoicacid	29019	C9H18O2	何义富,魏伟,金娟,常艳,张玲玲,唐丽琴,陈尹.木瓜苷和儿茶素抗类风湿关节炎作用研究进展.[A];中医药理论与应用研究——安徽中医药继承与创新博士科技论坛论文集.[C];2008年
木瓜	TCMDPO_0000336	n-癸酸	n-Decanoicacid	30813	C10H20O2	何义富,魏伟,金娟,常艳,张玲玲,唐丽琴,陈尹.木瓜苷和儿茶素抗类风湿关节炎作用研究进展.[A];中医药理论与应用研究——安徽中医药继承与创新博士科技论坛论文集.[C];2008年
木瓜	TCMDPO_0000336	肉桂酸	Cinnamicacid	27386	C9H8O2	何义富,魏伟,金娟,常艳,张玲玲,唐丽琴,陈尹.木瓜苷和儿茶素抗类风湿关节炎作用研究进展.[A];中医药理论与应用研究——安徽中医药继承与创新博士科技论坛论文集.[C];2008年
木瓜	TCMDPO_0000336	十二烷酸	Lauric Acid	30805	C12H24O2	何义富,魏伟,金娟,常艳,张玲玲,唐丽琴,陈尹.木瓜苷和儿茶素抗类风湿关节炎作用研究进展.[A];中医药理论与应用研究——安徽中医药继承与创新博士科技论坛论文集.[C];2008年
木瓜	TCMDPO_0000336	十四烷酸	Tetradecanoic acid	28875	C14H28O2	何义富,魏伟,金娟,常艳,张玲玲,唐丽琴,陈尹.木瓜苷和儿茶素抗类风湿关节炎作用研究进展.[A];中医药理论与应用研究——安徽中医药继承与创新博士科技论坛论文集.[C];2008年
木瓜	TCMDPO_0000336	十五酸	Pentadecanoic acid	42504	C15H30O2	何义富,魏伟,金娟,常艳,张玲玲,唐丽琴,陈尹.木瓜苷和儿茶素抗类风湿关节炎作用研究进展.[A];中医药理论与应用研究——安徽中医药继承与创新博士科技论坛论文集.[C];2008年
木瓜	TCMDPO_0000336	十六酸	Palmitic acid	15756	C16H32O2	何义富,魏伟,金娟,常艳,张玲玲,唐丽琴,陈尹.木瓜苷和儿茶素抗类风湿关节炎作用研究进展.[A];中医药理论与应用研究——安徽中医药继承与创新博士科技论坛论文集.[C];2008年
木瓜	TCMDPO_0000336	油酸	9-octadecenoic acid	36021	C18H34O2	何义富,魏伟,金娟,常艳,张玲玲,唐丽琴,陈尹.木瓜苷和儿茶素抗类风湿关节炎作用研究进展.[A];中医药理论与应用研究——安徽中医药继承与创新博士科技论坛论文集.[C];2008年
木瓜	TCMDPO_0000336	9， 12-十八-二烯酸	9,12-Octadecadienoic acid	92157	C18H32O2	何义富,魏伟,金娟,常艳,张玲玲,唐丽琴,陈尹.木瓜苷和儿茶素抗类风湿关节炎作用研究进展.[A];中医药理论与应用研究——安徽中医药继承与创新博士科技论坛论文集.[C];2008年
木瓜	TCMDPO_0000336	9-十六烯酸	9-Hexadecenoic acid	72004	C16H30O2	何义富,魏伟,金娟,常艳,张玲玲,唐丽琴,陈尹.木瓜苷和儿茶素抗类风湿关节炎作用研究进展.[A];中医药理论与应用研究——安徽中医药继承与创新博士科技论坛论文集.[C];2008年
木瓜	TCMDPO_0000336	丁内酯	Butyrolactone	42639	C4H6O2	何义富,魏伟,金娟,常艳,张玲玲,唐丽琴,陈尹.木瓜苷和儿茶素抗类风湿关节炎作用研究进展.[A];中医药理论与应用研究——安徽中医药继承与创新博士科技论坛论文集.[C];2008年
木瓜	TCMDPO_0000336	甲基丙烯酸缩水甘油酯	Glycidyl methacrylate	132844	C7H10O3	何义富,魏伟,金娟,常艳,张玲玲,唐丽琴,陈尹.木瓜苷和儿茶素抗类风湿关节炎作用研究进展.[A];中医药理论与应用研究——安徽中医药继承与创新博士科技论坛论文集.[C];2008年
木瓜	TCMDPO_0000336	邻苯二甲酸二异丁酯	Dibutyl phthalate	34687	C16H22O4	何义富,魏伟,金娟,常艳,张玲玲,唐丽琴,陈尹.木瓜苷和儿茶素抗类风湿关节炎作用研究进展.[A];中医药理论与应用研究——安徽中医药继承与创新博士科技论坛论文集.[C];2008年
木瓜	TCMDPO_0000336	棕榈酸甲酯	Methyl palmitate	69187	C17H34O2	何义富,魏伟,金娟,常艳,张玲玲,唐丽琴,陈尹.木瓜苷和儿茶素抗类风湿关节炎作用研究进展.[A];中医药理论与应用研究——安徽中医药继承与创新博士科技论坛论文集.[C];2008年
木瓜	TCMDPO_0000336	棕榈酸乙酯	Ethyl palmitate	84932	C18H36O2	何义富,魏伟,金娟,常艳,张玲玲,唐丽琴,陈尹.木瓜苷和儿茶素抗类风湿关节炎作用研究进展.[A];中医药理论与应用研究——安徽中医药继承与创新博士科技论坛论文集.[C];2008年
木瓜	TCMDPO_0000336	亚油酸甲酯	methyl linoleate	69080	C19H34O2	何义富,魏伟,金娟,常艳,张玲玲,唐丽琴,陈尹.木瓜苷和儿茶素抗类风湿关节炎作用研究进展.[A];中医药理论与应用研究——安徽中医药继承与创新博士科技论坛论文集.[C];2008年
木瓜	TCMDPO_0000336	油酸乙酯	Ethyl Oleate	84940	C20H38O2	何义富,魏伟,金娟,常艳,张玲玲,唐丽琴,陈尹.木瓜苷和儿茶素抗类风湿关节炎作用研究进展.[A];中医药理论与应用研究——安徽中医药继承与创新博士科技论坛论文集.[C];2008年
木瓜	TCMDPO_0000336	邻苯二甲酸二乙酯	Diethyl phthalate	34698	C12H14O4	何义富,魏伟,金娟,常艳,张玲玲,唐丽琴,陈尹.木瓜苷和儿茶素抗类风湿关节炎作用研究进展.[A];中医药理论与应用研究——安徽中医药继承与创新博士科技论坛论文集.[C];2008年
木瓜	TCMDPO_0000336	甲酸叶醇酯	cis-3-Hexenyl formate	132845	C7H12O2	何义富,魏伟,金娟,常艳,张玲玲,唐丽琴,陈尹.木瓜苷和儿茶素抗类风湿关节炎作用研究进展.[A];中医药理论与应用研究——安徽中医药继承与创新博士科技论坛论文集.[C];2008年
木瓜	TCMDPO_0000336	环己烷	Cyclohexane	29005	C6H12	何义富,魏伟,金娟,常艳,张玲玲,唐丽琴,陈尹.木瓜苷和儿茶素抗类风湿关节炎作用研究进展.[A];中医药理论与应用研究——安徽中医药继承与创新博士科技论坛论文集.[C];2008年
木瓜	TCMDPO_0000336	8-甲基-1-十一碳烯	8-Methyl-1-Undecene	132846	C12H24	何义富,魏伟,金娟,常艳,张玲玲,唐丽琴,陈尹.木瓜苷和儿茶素抗类风湿关节炎作用研究进展.[A];中医药理论与应用研究——安徽中医药继承与创新博士科技论坛论文集.[C];2008年
木瓜	TCMDPO_0000336	1-对-薄荷烯	1-p-menthene	132847	C10H18	何义富,魏伟,金娟,常艳,张玲玲,唐丽琴,陈尹.木瓜苷和儿茶素抗类风湿关节炎作用研究进展.[A];中医药理论与应用研究——安徽中医药继承与创新博士科技论坛论文集.[C];2008年
木瓜	TCMDPO_0000336	十三烷	Tridecane	35998	C13H28	何义富,魏伟,金娟,常艳,张玲玲,唐丽琴,陈尹.木瓜苷和儿茶素抗类风湿关节炎作用研究进展.[A];中医药理论与应用研究——安徽中医药继承与创新博士科技论坛论文集.[C];2008年
木瓜	TCMDPO_0000336	十五烷	n-Pentadecane	28897	C15H32	何义富,魏伟,金娟,常艳,张玲玲,唐丽琴,陈尹.木瓜苷和儿茶素抗类风湿关节炎作用研究进展.[A];中医药理论与应用研究——安徽中医药继承与创新博士科技论坛论文集.[C];2008年
木瓜	TCMDPO_0000336	十六烷	n-Hexadecane	45296	C16H34	何义富,魏伟,金娟,常艳,张玲玲,唐丽琴,陈尹.木瓜苷和儿茶素抗类风湿关节炎作用研究进展.[A];中医药理论与应用研究——安徽中医药继承与创新博士科技论坛论文集.[C];2008年
木瓜	TCMDPO_0000336	十七烷	n-Heptadecane	16148	C17H36	何义富,魏伟,金娟,常艳,张玲玲,唐丽琴,陈尹.木瓜苷和儿茶素抗类风湿关节炎作用研究进展.[A];中医药理论与应用研究——安徽中医药继承与创新博士科技论坛论文集.[C];2008年
木瓜	TCMDPO_0000336	十九烷	Nonadecane	32927	C19H40	何义富,魏伟,金娟,常艳,张玲玲,唐丽琴,陈尹.木瓜苷和儿茶素抗类风湿关节炎作用研究进展.[A];中医药理论与应用研究——安徽中医药继承与创新博士科技论坛论文集.[C];2008年
木瓜	TCMDPO_0000336	二十烷	Eicosane	43619	C20H42	何义富,魏伟,金娟,常艳,张玲玲,唐丽琴,陈尹.木瓜苷和儿茶素抗类风湿关节炎作用研究进展.[A];中医药理论与应用研究——安徽中医药继承与创新博士科技论坛论文集.[C];2008年
木瓜	TCMDPO_0000336	二十一烷	Heneicosane	32931	C21H44	何义富,魏伟,金娟,常艳,张玲玲,唐丽琴,陈尹.木瓜苷和儿茶素抗类风湿关节炎作用研究进展.[A];中医药理论与应用研究——安徽中医药继承与创新博士科技论坛论文集.[C];2008年
木瓜	TCMDPO_0000336	乙苯	ethylbenzene	16101	C8H10	何义富,魏伟,金娟,常艳,张玲玲,唐丽琴,陈尹.木瓜苷和儿茶素抗类风湿关节炎作用研究进展.[A];中医药理论与应用研究——安徽中医药继承与创新博士科技论坛论文集.[C];2008年
木瓜	TCMDPO_0000336	邻二甲苯	o-Xylene	28063	C8H10	何义富,魏伟,金娟,常艳,张玲玲,唐丽琴,陈尹.木瓜苷和儿茶素抗类风湿关节炎作用研究进展.[A];中医药理论与应用研究——安徽中医药继承与创新博士科技论坛论文集.[C];2008年
木瓜	TCMDPO_0000336	对二甲苯	p-Xylene	27417	C8H10	何义富,魏伟,金娟,常艳,张玲玲,唐丽琴,陈尹.木瓜苷和儿茶素抗类风湿关节炎作用研究进展.[A];中医药理论与应用研究——安徽中医药继承与创新博士科技论坛论文集.[C];2008年
木瓜	TCMDPO_0000336	丙苯	n-propylbenzene	42630	C9H12	何义富,魏伟,金娟,常艳,张玲玲,唐丽琴,陈尹.木瓜苷和儿茶素抗类风湿关节炎作用研究进展.[A];中医药理论与应用研究——安徽中医药继承与创新博士科技论坛论文集.[C];2008年
木瓜	TCMDPO_0000336	1， 3， 5-三甲基苯	1,3,5-trimethylbenzene	34833	C9H12	何义富,魏伟,金娟,常艳,张玲玲,唐丽琴,陈尹.木瓜苷和儿茶素抗类风湿关节炎作用研究进展.[A];中医药理论与应用研究——安徽中医药继承与创新博士科技论坛论文集.[C];2008年
木瓜	TCMDPO_0000336	1， 2， 3， 4-四氢-1， 1， 6-三甲基-萘	1,1,6-TRIMETHYLTETRALIN	87604	C13H18	何义富,魏伟,金娟,常艳,张玲玲,唐丽琴,陈尹.木瓜苷和儿茶素抗类风湿关节炎作用研究进展.[A];中医药理论与应用研究——安徽中医药继承与创新博士科技论坛论文集.[C];2008年
木瓜	TCMDPO_0000336	α-金合欢烯	α-farnesene	39236	C15H24	何义富,魏伟,金娟,常艳,张玲玲,唐丽琴,陈尹.木瓜苷和儿茶素抗类风湿关节炎作用研究进展.[A];中医药理论与应用研究——安徽中医药继承与创新博士科技论坛论文集.[C];2008年
木瓜	TCMDPO_0000336	二十八烷	Octacosane	32943	C28H58	何义富,魏伟,金娟,常艳,张玲玲,唐丽琴,陈尹.木瓜苷和儿茶素抗类风湿关节炎作用研究进展.[A];中医药理论与应用研究——安徽中医药继承与创新博士科技论坛论文集.[C];2008年
木瓜	TCMDPO_0000336	2-乙烯基-四氢-2， 6， 6-三甲基-2H-吡喃	LIMETOL	132848	C10H18O	何义富,魏伟,金娟,常艳,张玲玲,唐丽琴,陈尹.木瓜苷和儿茶素抗类风湿关节炎作用研究进展.[A];中医药理论与应用研究——安徽中医药继承与创新博士科技论坛论文集.[C];2008年
木瓜	TCMDPO_0000336	丁香酚	Eugenol	4917	C10H12O2	何义富,魏伟,金娟,常艳,张玲玲,唐丽琴,陈尹.木瓜苷和儿茶素抗类风湿关节炎作用研究进展.[A];中医药理论与应用研究——安徽中医药继承与创新博士科技论坛论文集.[C];2008年
木瓜	TCMDPO_0000336	月桂酸酐	Lauric Anhydride	132849	C24H46O3	何义富,魏伟,金娟,常艳,张玲玲,唐丽琴,陈尹.木瓜苷和儿茶素抗类风湿关节炎作用研究进展.[A];中医药理论与应用研究——安徽中医药继承与创新博士科技论坛论文集.[C];2008年
木瓜	TCMDPO_0000336	对烯丙基苯甲醚	1-Allyl-4-methoxybenzene	4867	C10H12O	何义富,魏伟,金娟,常艳,张玲玲,唐丽琴,陈尹.木瓜苷和儿茶素抗类风湿关节炎作用研究进展.[A];中医药理论与应用研究——安徽中医药继承与创新博士科技论坛论文集.[C];2008年
秦艽	TCMDPO_0000163	当药苷(獐牙菜苷)	sweroside	80907	C16H22O9	穆祯强，于洋，高昊，等.龙胆属秦艽组植物的化学成分和药理作用研究进展[J]．中国中药杂志，2009，34(16)：2012-2017; 郑姜彬.麻花秦艽的化学成分研究[D]．陕西：西北大学，2010：6-29	穆祯强，于洋，高昊，等.龙胆属秦艽组植物的化学成分和药理作用研究进展[J]．中国中药杂志，2009，34(16)：2012-2017
秦艽	TCMDPO_0000163	三叶苷	trifloroside	132850	C35H42O20	穆祯强，于洋，高昊，等.龙胆属秦艽组植物的化学成分和药理作用研究进展[J]．中国中药杂志，2009，34(16)：2012-2017; 郑姜彬.麻花秦艽的化学成分研究[D]．陕西：西北大学，2010：6-29	郑姜彬.麻花秦艽的化学成分研究[D]．陕西：西北大学，2010：6-29
秦艽	TCMDPO_0000163	栎瘿酸	roburic acid	132851	C30H48O2	穆祯强，于洋，高昊，等.龙胆属秦艽组植物的化学成分和药理作用研究进展[J]．中国中药杂志，2009，34(16)：2012-2017; 郑姜彬.麻花秦艽的化学成分研究[D]．陕西：西北大学，2010：6-29
秦艽	TCMDPO_0000163	α-香树醛	α-amyrin	10213		穆祯强，于洋，高昊，等.龙胆属秦艽组植物的化学成分和药理作用研究进展[J]．中国中药杂志，2009，34(16)：2012-2017; 郑姜彬.麻花秦艽的化学成分研究[D]．陕西：西北大学，2010：6-29
秦艽	TCMDPO_0000163	褐煤酸	montanic acid	31001	C28H56O2	穆祯强，于洋，高昊，等.龙胆属秦艽组植物的化学成分和药理作用研究进展[J]．中国中药杂志，2009，34(16)：2012-2017; 郑姜彬.麻花秦艽的化学成分研究[D]．陕西：西北大学，2010：6-29
秦艽	TCMDPO_0000163	β-谷甾醇	β-sitosterol	27693		穆祯强，于洋，高昊，等.龙胆属秦艽组植物的化学成分和药理作用研究进展[J]．中国中药杂志，2009，34(16)：2012-2017; 郑姜彬.麻花秦艽的化学成分研究[D]．陕西：西北大学，2010：6-29
秦艽	TCMDPO_0000163	苦参素	kushenin	132852	C16H14O5	穆祯强，于洋，高昊，等.龙胆属秦艽组植物的化学成分和药理作用研究进展[J]．中国中药杂志，2009，34(16)：2012-2017; 郑姜彬.麻花秦艽的化学成分研究[D]．陕西：西北大学，2010：6-29
秦艽	TCMDPO_0000163	异牡荆素	isovitexin	18330	C21H20O10	穆祯强，于洋，高昊，等.龙胆属秦艽组植物的化学成分和药理作用研究进展[J]．中国中药杂志，2009，34(16)：2012-2017; 郑姜彬.麻花秦艽的化学成分研究[D]．陕西：西北大学，2010：6-29
秦艽	TCMDPO_0000163	异荭草素	homoorientin	17965	C21H20O11	穆祯强，于洋，高昊，等.龙胆属秦艽组植物的化学成分和药理作用研究进展[J]．中国中药杂志，2009，34(16)：2012-2017; 郑姜彬.麻花秦艽的化学成分研究[D]．陕西：西北大学，2010：6-29
秦艽	TCMDPO_0000163	苯甲酰胺	benzamide	28179	C7H7NO	穆祯强，于洋，高昊，等.龙胆属秦艽组植物的化学成分和药理作用研究进展[J]．中国中药杂志，2009，34(16)：2012-2017; 郑姜彬.麻花秦艽的化学成分研究[D]．陕西：西北大学，2010：6-29
秦艽	TCMDPO_0000163	苯甲酸	benzoic acid	30746	C7H6O2	穆祯强，于洋，高昊，等.龙胆属秦艽组植物的化学成分和药理作用研究进展[J]．中国中药杂志，2009，34(16)：2012-2017; 郑姜彬.麻花秦艽的化学成分研究[D]．陕西：西北大学，2010：6-29
秦艽	TCMDPO_0000163	龙胆二糖	gentiobiose	28066	C12H22O11	穆祯强，于洋，高昊，等.龙胆属秦艽组植物的化学成分和药理作用研究进展[J]．中国中药杂志，2009，34(16)：2012-2017; 郑姜彬.麻花秦艽的化学成分研究[D]．陕西：西北大学，2010：6-29
秦艽	TCMDPO_0000163	褪黑色素	melatonin	16796	C13H16N2O2	穆祯强，于洋，高昊，等.龙胆属秦艽组植物的化学成分和药理作用研究进展[J]．中国中药杂志，2009，34(16)：2012-2017; 郑姜彬.麻花秦艽的化学成分研究[D]．陕西：西北大学，2010：6-29
秦艽	TCMDPO_0000163	钙	calcium	29108	Ca	穆祯强，于洋，高昊，等.龙胆属秦艽组植物的化学成分和药理作用研究进展[J]．中国中药杂志，2009，34(16)：2012-2017; 郑姜彬.麻花秦艽的化学成分研究[D]．陕西：西北大学，2010：6-29
秦艽	TCMDPO_0000163	镁	magnesium	18420		穆祯强，于洋，高昊，等.龙胆属秦艽组植物的化学成分和药理作用研究进展[J]．中国中药杂志，2009，34(16)：2012-2017; 郑姜彬.麻花秦艽的化学成分研究[D]．陕西：西北大学，2010：6-29
秦艽	TCMDPO_0000163	钾	potassium	29103		穆祯强，于洋，高昊，等.龙胆属秦艽组植物的化学成分和药理作用研究进展[J]．中国中药杂志，2009，34(16)：2012-2017; 郑姜彬.麻花秦艽的化学成分研究[D]．陕西：西北大学，2010：6-29
秦艽	TCMDPO_0000163	锰	manganese	29035		穆祯强，于洋，高昊，等.龙胆属秦艽组植物的化学成分和药理作用研究进展[J]．中国中药杂志，2009，34(16)：2012-2017; 郑姜彬.麻花秦艽的化学成分研究[D]．陕西：西北大学，2010：6-29
臭梧桐	TCMDPO_0000159	β-谷甾醇	β-sitosterol	27693		徐瑞兰,师彦平.中药臭梧桐的化学成分研究.南昌工程学院学报,2015,34(4):15-19
臭梧桐	TCMDPO_0000159	β-胡萝卜苷	β-daucosterol	17579		徐瑞兰,师彦平.中药臭梧桐的化学成分研究.南昌工程学院学报,2015,34(4):15-19
臭梧桐	TCMDPO_0000159	洋芹素	Apigenin	18388		徐瑞兰,师彦平.中药臭梧桐的化学成分研究.南昌工程学院学报,2015,34(4):15-19
臭梧桐	TCMDPO_0000159	类叶升麻苷	Acteoside	132853		徐瑞兰,师彦平.中药臭梧桐的化学成分研究.南昌工程学院学报,2015,34(4):15-19
臭梧桐	TCMDPO_0000159	5-羟甲基糠醛	5-hydroxymethylfurfural	412516		徐瑞兰,师彦平.中药臭梧桐的化学成分研究.南昌工程学院学报,2015,34(4):15-19
臭梧桐	TCMDPO_0000159		corchorifalty acid E	132854		徐瑞兰,师彦平.中药臭梧桐的化学成分研究.南昌工程学院学报,2015,34(4):15-19
臭梧桐	TCMDPO_0000159	正癸醇	N-decanol	28903	28903	徐瑞兰,师彦平.中药臭梧桐的化学成分研究.南昌工程学院学报,2015,34(4):15-19
桑寄生	TCMDPO_0000167	β-谷甾醇	β-sitosterol	27693		朱晓薇.桑寄生科植物的化学成分与抗肿瘤作用.国外医药·植物药分册,2001,16(4):142-145
桑寄生	TCMDPO_0000167	胡萝卜甾醇	daucosterol	67554		朱晓薇.桑寄生科植物的化学成分与抗肿瘤作用.国外医药·植物药分册,2001,16(4):142-145
桑寄生	TCMDPO_0000167	齐墩果酸	oleanolic acid	37659		朱晓薇.桑寄生科植物的化学成分与抗肿瘤作用.国外医药·植物药分册,2001,16(4):142-145
桑寄生	TCMDPO_0000167	高根二醇	erythrodiol	67939		朱晓薇.桑寄生科植物的化学成分与抗肿瘤作用.国外医药·植物药分册,2001,16(4):142-145
桑寄生	TCMDPO_0000167	桦木酸	betulinic acid	3087		朱晓薇.桑寄生科植物的化学成分与抗肿瘤作用.国外医药·植物药分册,2001,16(4):142-145
桑寄生	TCMDPO_0000167	羽扇醇	lupeol	6570		朱晓薇.桑寄生科植物的化学成分与抗肿瘤作用.国外医药·植物药分册,2001,16(4):142-145
桑寄生	TCMDPO_0000167	内 消 旋 环 己 六 醇	myo-inositol	17268		朱晓薇.桑寄生科植物的化学成分与抗肿瘤作用.国外医药·植物药分册,2001,16(4):142-145
桑寄生	TCMDPO_0000167	高圣草酚	homoeriodictyol	74960		朱晓薇.桑寄生科植物的化学成分与抗肿瘤作用.国外医药·植物药分册,2001,16(4):142-145
桑寄生	TCMDPO_0000167	槲寄生新苷1	viscumneoside 1	132856		朱晓薇.桑寄生科植物的化学成分与抗肿瘤作用.国外医药·植物药分册,2001,16(4):142-145
桑寄生	TCMDPO_0000167	槲寄生新苷3	viscumneoside 3	132857		朱晓薇.桑寄生科植物的化学成分与抗肿瘤作用.国外医药·植物药分册,2001,16(4):142-145
桑寄生	TCMDPO_0000167	槲寄生新苷4	viscumneoside 4	132858		朱晓薇.桑寄生科植物的化学成分与抗肿瘤作用.国外医药·植物药分册,2001,16(4):142-145
桑寄生	TCMDPO_0000167	槲寄生新苷5	viscumneoside 5	132859		朱晓薇.桑寄生科植物的化学成分与抗肿瘤作用.国外医药·植物药分册,2001,16(4):142-145
桑寄生	TCMDPO_0000167	槲寄生新苷6	viscumneoside 6	132860		朱晓薇.桑寄生科植物的化学成分与抗肿瘤作用.国外医药·植物药分册,2001,16(4):142-145
桑寄生	TCMDPO_0000167	槲寄生新苷7	viscumneoside 7	132861		朱晓薇.桑寄生科植物的化学成分与抗肿瘤作用.国外医药·植物药分册,2001,16(4):142-145
桑寄生	TCMDPO_0000167	棕榈酸	Palmitic acid	15756		朱晓薇.桑寄生科植物的化学成分与抗肿瘤作用.国外医药·植物药分册,2001,16(4):142-145
桑寄生	TCMDPO_0000167	二十四烷酸	lignoceric acid	28866		朱晓薇.桑寄生科植物的化学成分与抗肿瘤作用.国外医药·植物药分册,2001,16(4):142-145
桑寄生	TCMDPO_0000167	二十六烷酸	cerotic acid	31009		朱晓薇.桑寄生科植物的化学成分与抗肿瘤作用.国外医药·植物药分册,2001,16(4):142-145
桑寄生	TCMDPO_0000167	二十八烷酸	octocosoic acid	31001	31001	朱晓薇.桑寄生科植物的化学成分与抗肿瘤作用.国外医药·植物药分册,2001,16(4):142-145
桑寄生	TCMDPO_0000167	琥珀酸	Succinic acid	15741		朱晓薇.桑寄生科植物的化学成分与抗肿瘤作用.国外医药·植物药分册,2001,16(4):142-145
桑寄生	TCMDPO_0000167	咖啡酸	Caffeic acid	36281		朱晓薇.桑寄生科植物的化学成分与抗肿瘤作用.国外医药·植物药分册,2001,16(4):142-145
桑寄生	TCMDPO_0000167	阿魏酸	ferulic acid	17620		朱晓薇.桑寄生科植物的化学成分与抗肿瘤作用.国外医药·植物药分册,2001,16(4):142-145
桑寄生	TCMDPO_0000167	原儿茶酸	Protocatechuic acid	36062		朱晓薇.桑寄生科植物的化学成分与抗肿瘤作用.国外医药·植物药分册,2001,16(4):142-145
桑寄生	TCMDPO_0000167	马桑毒内酯	coriamyrtin	3882		朱晓薇.桑寄生科植物的化学成分与抗肿瘤作用.国外医药·植物药分册,2001,16(4):142-145
桑寄生	TCMDPO_0000167	羟基马桑毒素	tutin	9783		朱晓薇.桑寄生科植物的化学成分与抗肿瘤作用.国外医药·植物药分册,2001,16(4):142-145
桑寄生	TCMDPO_0000167	马桑亭	coriatin	132863		朱晓薇.桑寄生科植物的化学成分与抗肿瘤作用.国外医药·植物药分册,2001,16(4):142-145
桑寄生	TCMDPO_0000167	马桑宁	corianin	132864		朱晓薇.桑寄生科植物的化学成分与抗肿瘤作用.国外医药·植物药分册,2001,16(4):142-145
桑寄生	TCMDPO_0000167	槲皮素	Quercetin	16243		朱晓薇.桑寄生科植物的化学成分与抗肿瘤作用.国外医药·植物药分册,2001,16(4):142-145
桑寄生	TCMDPO_0000167	扁蓄苷	Avicularin	65460		朱晓薇.桑寄生科植物的化学成分与抗肿瘤作用.国外医药·植物药分册,2001,16(4):142-145
桑寄生	TCMDPO_0000167	组氨	Histamine	18295	change to histamine from amonia group	朱晓薇.桑寄生科植物的化学成分与抗肿瘤作用.国外医药·植物药分册,2001,16(4):142-145	16134
桑寄生	TCMDPO_0000167	胆碱	choline	15354		朱晓薇.桑寄生科植物的化学成分与抗肿瘤作用.国外医药·植物药分册,2001,16(4):142-145
桑寄生	TCMDPO_0000167	乙酰胆碱	acetylcholine	15355		朱晓薇.桑寄生科植物的化学成分与抗肿瘤作用.国外医药·植物药分册,2001,16(4):142-145
桑寄生	TCMDPO_0000167	天冬氨酸	Aspartic acid	22660		朱晓薇.桑寄生科植物的化学成分与抗肿瘤作用.国外医药·植物药分册,2001,16(4):142-145
桑寄生	TCMDPO_0000167	谷氨酸	Glutamate	29987		朱晓薇.桑寄生科植物的化学成分与抗肿瘤作用.国外医药·植物药分册,2001,16(4):142-145
桑寄生	TCMDPO_0000167	苯丙氨酸	Phenylalanine	28044		朱晓薇.桑寄生科植物的化学成分与抗肿瘤作用.国外医药·植物药分册,2001,16(4):142-145
桑寄生	TCMDPO_0000167	蛋氨酸	Methionine	16811		朱晓薇.桑寄生科植物的化学成分与抗肿瘤作用.国外医药·植物药分册,2001,16(4):142-145
桑寄生	TCMDPO_0000167	脯氨酸	proline	26271		朱晓薇.桑寄生科植物的化学成分与抗肿瘤作用.国外医药·植物药分册,2001,16(4):142-145
桑寄生	TCMDPO_0000167	香草酸	vanillic acid	30816		朱晓薇.桑寄生科植物的化学成分与抗肿瘤作用.国外医药·植物药分册,2001,16(4):142-145
桑寄生	TCMDPO_0000167	芥子酸	sinapic acid	77131		朱晓薇.桑寄生科植物的化学成分与抗肿瘤作用.国外医药·植物药分册,2001,16(4):142-145
桑寄生	TCMDPO_0000167	十一碳酸	undecanoic acid	32368		朱晓薇.桑寄生科植物的化学成分与抗肿瘤作用.国外医药·植物药分册,2001,16(4):142-145
桑寄生	TCMDPO_0000167	十二碳酸	dodecanoic acid	30805		朱晓薇.桑寄生科植物的化学成分与抗肿瘤作用.国外医药·植物药分册,2001,16(4):142-145
桑寄生	TCMDPO_0000167	十六碳酸	hexadecanoic acid	15756		朱晓薇.桑寄生科植物的化学成分与抗肿瘤作用.国外医药·植物药分册,2001,16(4):142-145
桑寄生	TCMDPO_0000167	二十二碳酸	behenic acid	28941		朱晓薇.桑寄生科植物的化学成分与抗肿瘤作用.国外医药·植物药分册,2001,16(4):142-145
桑寄生	TCMDPO_0000167	刺五加苷	eleutheroside	9380	syringin	朱晓薇.桑寄生科植物的化学成分与抗肿瘤作用.国外医药·植物药分册,2001,16(4):142-145
粉防己	TCMDPO_0000331	汉防己碱	tetrandrine	49		张晓红.粉防己与广防己的鉴别及临床应用研究.中医当代医药,2015,22(24):111-113
粉防己	TCMDPO_0000331	防已醇灵碱	fangchinoline	132893	C37H40N2O6	张晓红.粉防己与广防己的鉴别及临床应用研究.中医当代医药,2015,22(24):111-113
粉防己	TCMDPO_0000331	小檗胺	berbamine	3063		张晓红.粉防己与广防己的鉴别及临床应用研究.中医当代医药,2015,22(24):111-113
粉防己	TCMDPO_0000331	无根藤米里丁	cassameridine	132894	C18H9NO5	张晓红.粉防己与广防己的鉴别及临床应用研究.中医当代医药,2015,22(24):111-113
粉防己	TCMDPO_0000331	南天竹啡碱	nantenine	68992		张晓红.粉防己与广防己的鉴别及临床应用研究.中医当代医药,2015,22(24):111-113
粉防己	TCMDPO_0000331	无根藤新碱	cassythicine	17		张晓红.粉防己与广防己的鉴别及临床应用研究.中医当代医药,2015,22(24):111-113
粉防己	TCMDPO_0000331	氧化防己碱	oxofangchirine	132895	C37H34N2O7	张晓红.粉防己与广防己的鉴别及临床应用研究.中医当代医药,2015,22(24):111-113
粉防己	TCMDPO_0000331	防己菲碱	stephanthrine	132896		张晓红.粉防己与广防己的鉴别及临床应用研究.中医当代医药,2015,22(24):111-113
粉防己	TCMDPO_0000331	绿原酸	chlorogenic acid	16112	C16H18O9	张晓红.粉防己与广防己的鉴别及临床应用研究.中医当代医药,2015,22(24):111-113
粉防己	TCMDPO_0000331	咖啡酸	Caffeic acid	36281	C9H8O4	张晓红.粉防己与广防己的鉴别及临床应用研究.中医当代医药,2015,22(24):111-113
粉防己	TCMDPO_0000331	胡萝卜苷	daucosterol	67554		张晓红.粉防己与广防己的鉴别及临床应用研究.中医当代医药,2015,22(24):111-113
粉防己	TCMDPO_0000331	β-谷甾醇	β-sitosterol	27693	27693	张晓红.粉防己与广防己的鉴别及临床应用研究.中医当代医药,2015,22(24):111-113
松节	TCMDPO_0000337	β －谷甾 醇	β-sitosterol	27693	27693	高 阳,孙凡森,苏娅萍.华山松松节的化学成分及黄嘌呤氧化酶抑制活性研究.西北药学杂志,2013,28(6):559-562
松节	TCMDPO_0000337	胆甾醇肉豆蔻酸酯	cholesteryl myristate	84304		高 阳,孙凡森,苏娅萍.华山松松节的化学成分及黄嘌呤氧化酶抑制活性研究.西北药学杂志,2013,28(6):559-562
松节	TCMDPO_0000337	山嵛酸	Behenic acid	28941		高 阳,孙凡森,苏娅萍.华山松松节的化学成分及黄嘌呤氧化酶抑制活性研究.西北药学杂志,2013,28(6):559-562
千年健	TCMDPO_0000165	α-蒎烯	α-pinene	36740		谢丽莎,龚志强,李娉.千年健研究进展.上海中医药杂志,2011,45(11):90-92
千年健	TCMDPO_0000165	β-蒎烯	β-pinene	50025		谢丽莎,龚志强,李娉.千年健研究进展.上海中医药杂志,2011,45(11):90-92
千年健	TCMDPO_0000165	橙花醇	nerol	29452		谢丽莎,龚志强,李娉.千年健研究进展.上海中医药杂志,2011,45(11):90-92
千年健	TCMDPO_0000165	香叶醇	geraniol	17447		谢丽莎,龚志强,李娉.千年健研究进展.上海中医药杂志,2011,45(11):90-92
千年健	TCMDPO_0000165	香叶醛	geranial	16980		谢丽莎,龚志强,李娉.千年健研究进展.上海中医药杂志,2011,45(11):90-92
千年健	TCMDPO_0000165	芳樟醇	linalool	17580		谢丽莎,龚志强,李娉.千年健研究进展.上海中医药杂志,2011,45(11):90-92
千年健	TCMDPO_0000165	广藿香醇	patchouli alcohol	7940		谢丽莎,龚志强,李娉.千年健研究进展.上海中医药杂志,2011,45(11):90-92
千年健	TCMDPO_0000165	β-松油醇	Beta Terpinol	132899		谢丽莎,龚志强,李娉.千年健研究进展.上海中医药杂志,2011,45(11):90-92
千年健	TCMDPO_0000165	千年健醇A	homalomenol A	132900		谢丽莎,龚志强,李娉.千年健研究进展.上海中医药杂志,2011,45(11):90-92
千年健	TCMDPO_0000165	千年健醇B	homalomenol B	132901		谢丽莎,龚志强,李娉.千年健研究进展.上海中医药杂志,2011,45(11):90-92
千年健	TCMDPO_0000165		1β， 4β， 7α-trihydmxyeudesmane	132902	1,4,7-Eudesmanetriol	谢丽莎,龚志强,李娉.千年健研究进展.上海中医药杂志,2011,45(11):90-92
千年健	TCMDPO_0000165		oplodiol	132903		谢丽莎,龚志强,李娉.千年健研究进展.上海中医药杂志,2011,45(11):90-92
千年健	TCMDPO_0000165		bullatantriol	132904		谢丽莎,龚志强,李娉.千年健研究进展.上海中医药杂志,2011,45(11):90-92
千年健	TCMDPO_0000165	千年健醇D	homalomenol D	132871		谢丽莎,龚志强,李娉.千年健研究进展.上海中医药杂志,2011,45(11):90-92
千年健	TCMDPO_0000165	千年健醇C	homalomenol C	132870		谢丽莎,龚志强,李娉.千年健研究进展.上海中医药杂志,2011,45(11):90-92
千年健	TCMDPO_0000165	杜松醇	α-cadinol	132905	alpha-Cadinol	谢丽莎,龚志强,李娉.千年健研究进展.上海中医药杂志,2011,45(11):90-92
千年健	TCMDPO_0000165		T-muurolol	132906		谢丽莎,龚志强,李娉.千年健研究进展.上海中医药杂志,2011,45(11):90-92
千年健	TCMDPO_0000165		mucrolidin	132907		谢丽莎,龚志强,李娉.千年健研究进展.上海中医药杂志,2011,45(11):90-92
千年健	TCMDPO_0000165		1β， 4β， 7α-trihydmxyeudesmane	132902		谢丽莎,龚志强,李娉.千年健研究进展.上海中医药杂志,2011,45(11):90-92
千年健	TCMDPO_0000165	β-谷甾醇	β-sitosterol (sitosterol)	27693		谢丽莎,龚志强,李娉.千年健研究进展.上海中医药杂志,2011,45(11):90-92
千年健	TCMDPO_0000165	β-胡萝卜苷	β-daucosterol	17579		谢丽莎,龚志强,李娉.千年健研究进展.上海中医药杂志,2011,45(11):90-92
千年健	TCMDPO_0000165	棕 榈 酸	Palmiticacid	15756	C16H32O2	谢丽莎,龚志强,李娉.千年健研究进展.上海中医药杂志,2011,45(11):90-92
千年健	TCMDPO_0000165	葡萄糖	Glucose	17234		谢丽莎,龚志强,李娉.千年健研究进展.上海中医药杂志,2011,45(11):90-92
千年健	TCMDPO_0000165	赤鲜醇	Erythritol	17113		谢丽莎,龚志强,李娉.千年健研究进展.上海中医药杂志,2011,45(11):90-92
桑枝	TCMDPO_0000161	桑素	morin	75092		邢冬杰,项东宇,张彩坤.桑枝活性成分提取及药理作用研究进展.中国现代中药,2014,16(11):957-960
桑枝	TCMDPO_0000161	桑色烯	mulberrochromene	7005		邢冬杰,项东宇,张彩坤.桑枝活性成分提取及药理作用研究进展.中国现代中药,2014,16(11):957-960
桑枝	TCMDPO_0000161	环桑素	cyclomulberrin	132869		邢冬杰,项东宇,张彩坤.桑枝活性成分提取及药理作用研究进展.中国现代中药,2014,16(11):957-960
桑枝	TCMDPO_0000161	环桑色烯	Cyclomorusin	132868	C25H22O6	邢冬杰,项东宇,张彩坤.桑枝活性成分提取及药理作用研究进展.中国现代中药,2014,16(11):957-960
桑枝	TCMDPO_0000161	鼠李糖	rhamnose	26546		邢冬杰,项东宇,张彩坤.桑枝活性成分提取及药理作用研究进展.中国现代中药,2014,16(11):957-960
桑枝	TCMDPO_0000161	阿拉伯糖	arabinose	22599		邢冬杰,项东宇,张彩坤.桑枝活性成分提取及药理作用研究进展.中国现代中药,2014,16(11):957-960
桑枝	TCMDPO_0000161	半乳糖	galactolipid	5254		邢冬杰,项东宇,张彩坤.桑枝活性成分提取及药理作用研究进展.中国现代中药,2014,16(11):957-960
桑枝	TCMDPO_0000161	葡萄糖	glucose	17234		邢冬杰,项东宇,张彩坤.桑枝活性成分提取及药理作用研究进展.中国现代中药,2014,16(11):957-960
桑枝	TCMDPO_0000161	1-脱氧野尻霉素	1-deoxynojirimycin	132867		邢冬杰,项东宇,张彩坤.桑枝活性成分提取及药理作用研究进展.中国现代中药,2014,16(11):957-960
桑枝	TCMDPO_0000161		N-methyl-l-eoxynojirimycin	132866		邢冬杰,项东宇,张彩坤.桑枝活性成分提取及药理作用研究进展.中国现代中药,2014,16(11):957-960
桑枝	TCMDPO_0000161		fagomine	4969		邢冬杰,项东宇,张彩坤.桑枝活性成分提取及药理作用研究进展.中国现代中药,2014,16(11):957-960
桑枝	TCMDPO_0000161	γ-氨基丁酸	gamma-aminobutyric acid	16865		邢冬杰,项东宇,张彩坤.桑枝活性成分提取及药理作用研究进展.中国现代中药,2014,16(11):957-960
桑枝	TCMDPO_0000161	L-天门冬氨酸	L - aspartic acid	17053		邢冬杰,项东宇,张彩坤.桑枝活性成分提取及药理作用研究进展.中国现代中药,2014,16(11):957-960
五加皮	TCMDPO_0000168	异贝壳杉烯酸	kaurenoic acid	132865	C20H30O2	郑婧,张贵君,韦敏.五加皮药材基原、化学成分及药理作用研究进展.辽宁中医药大学学报,2015,17(8):104-107
五加皮	TCMDPO_0000168	右旋芝麻素	Sesamin	66470		郑婧,张贵君,韦敏.五加皮药材基原、化学成分及药理作用研究进展.辽宁中医药大学学报,2015,17(8):104-107
五加皮	TCMDPO_0000168	原儿茶酸	Protocatechuic acid	36062	C7H6O4	郑婧,张贵君,韦敏.五加皮药材基原、化学成分及药理作用研究进展.辽宁中医药大学学报,2015,17(8):104-107
五加皮	TCMDPO_0000168	刺五加苷B	Eleutheroside B	9380	C17H24O9	郑婧,张贵君,韦敏.五加皮药材基原、化学成分及药理作用研究进展.辽宁中医药大学学报,2015,17(8):104-107
五加皮	TCMDPO_0000168	紫丁香苷	Syringin	9380		郑婧,张贵君,韦敏.五加皮药材基原、化学成分及药理作用研究进展.辽宁中医药大学学报,2015,17(8):104-107
五加皮	TCMDPO_0000168	豆甾醇	Stigmasterol	28824		郑婧,张贵君,韦敏.五加皮药材基原、化学成分及药理作用研究进展.辽宁中医药大学学报,2015,17(8):104-107
五加皮	TCMDPO_0000168	β-谷甾醇	β-Sitosterol	27693	27693	郑婧,张贵君,韦敏.五加皮药材基原、化学成分及药理作用研究进展.辽宁中医药大学学报,2015,17(8):104-107
五加皮	TCMDPO_0000168	马鞭草烯酮	Verbenone	9955		郑婧,张贵君,韦敏.五加皮药材基原、化学成分及药理作用研究进展.辽宁中医药大学学报,2015,17(8):104-107
徐长卿	TCMDPO_0000155	β-谷甾醇	β-Sitosterol	27693	27693	付明,王登宇,胡兴.徐长卿化学成分研究.中药材,2015,38(1):97-100
徐长卿	TCMDPO_0000155	β-胡萝卜苷	β-carotene	17579		付明,王登宇,胡兴.徐长卿化学成分研究.中药材,2015,38(1):97-100
徐长卿	TCMDPO_0000155	丹皮酚原苷	paeonolide	7891		付明,王登宇,胡兴.徐长卿化学成分研究.中药材,2015,38(1):97-100
徐长卿	TCMDPO_0000155		santamarin	9023		付明,王登宇,胡兴.徐长卿化学成分研究.中药材,2015,38(1):97-100
徐长卿	TCMDPO_0000155	丹皮酚	Paeonol	69581		付明,王登宇,胡兴.徐长卿化学成分研究.中药材,2015,38(1):97-100
徐长卿	TCMDPO_0000155	落叶松脂醇	Lariciresinol	67246		付明,王登宇,胡兴.徐长卿化学成分研究.中药材,2015,38(1):97-100
徐长卿	TCMDPO_0000155	α-细辛醚	α-asarone	78309		付明,王登宇,胡兴.徐长卿化学成分研究.中药材,2015,38(1):97-100
徐长卿	TCMDPO_0000155	β-香树酯醇	β- amyrin	10352		付明,王登宇,胡兴.徐长卿化学成分研究.中药材,2015,38(1):97-100
徐长卿	TCMDPO_0000155	尿苷	Uridine	16704		付明,王登宇,胡兴.徐长卿化学成分研究.中药材,2015,38(1):97-100

## Sheet: OAE-adverseEvents
Drug name	TCMDPO ID	Adverse Event (Chinese)	Adverse Event (English)	OAE term label	OAE term ID	# of cases	Reference
雷公藤	TCMDPO_0000328	恶心	nausea	nausea and vomiting AE	OAE_0000430	4	Yin chengxia. Literature analysis of 55 cases of adverse drug reaction by G lucoside tripterygium total[J]. Chinese Journal of Pharmacovigilance,2013,10(8):478-482
雷公藤	TCMDPO_0000328	呕吐	vomit	vomiting AE	OAE_0000601	2	Yin chengxia. Literature analysis of 55 cases of adverse drug reaction by G lucoside tripterygium total[J]. Chinese Journal of Pharmacovigilance,2013,10(8):478-482
雷公藤	TCMDPO_0000328	腹痛	abdominal pain	abdominal pain AE	OAE_0000402	3	Yin chengxia. Literature analysis of 55 cases of adverse drug reaction by G lucoside tripterygium total[J]. Chinese Journal of Pharmacovigilance,2013,10(8):478-482
雷公藤	TCMDPO_0000328	腹胀	abdominal distention	abdominal distension AE	OAE_0000243		Yu dihua,He dong-chu. Research progress on the toxicity of Tripterygium wilfordii and attenuated synergistic approaches[J].Medical recapitulate,2015,21(3):502-504
雷公藤	TCMDPO_0000328	腹泻	diarrhea	diarrhea AE	OAE_0000616	20	Yin chengxia. Literature analysis of 55 cases of adverse drug reaction by G lucoside tripterygium total[J]. Chinese Journal of Pharmacovigilance,2013,10(8):478-482
雷公藤	TCMDPO_0000328	肠炎	enteritis	enteritis AE	OAE_0000916		张世应.雷公藤的毒性研究[J]Hubei Journal of TCM,2015,37(3):71-73
雷公藤	TCMDPO_0000328	便血	hematochezia AE	hematochezia AE	OAE_0001004		张世应.雷公藤的毒性研究[J]Hubei Journal of TCM,2015,37(3):71-73
雷公藤	TCMDPO_0000328	感觉乏力	weak	muscular weakness AE	OAE_0000333	19	高丽,白赟.雷公藤毒性反应研究进展[J].Chinese Journal of Information on TCM,2012,19(4):107-110
雷公藤	TCMDPO_0000328	厌油	aversion to greasy food	aversion to greasy food AE	OAE_0003244		高丽,白赟.雷公藤毒性反应研究进展[J].Chinese Journal of Information on TCM,2012,19(4):107-110
雷公藤	TCMDPO_0000328	食欲减退	anorexia	anorexia AE	OAE_0000468	19	高丽,白赟.雷公藤毒性反应研究进展[J].Chinese Journal of Information on TCM,2012,19(4):107-110
雷公藤	TCMDPO_0000328	黄疸	jaundice	jaundice AE	OAE_0001035		高丽,白赟.雷公藤毒性反应研究进展[J].Chinese Journal of Information on TCM,2012,19(4):107-110
雷公藤	TCMDPO_0000328	肝 脏 肿 大	hepatomegaly	hepatomegaly AE	OAE_0000398		高丽,白赟.雷公藤毒性反应研究进展[J].Chinese Journal of Information on TCM,2012,19(4):107-110
雷公藤	TCMDPO_0000328	肝脏压痛	pain over the liver AE	pain over the liver AE	OAE_0002140		高丽,白赟.雷公藤毒性反应研究进展[J].Chinese Journal of Information on TCM,2012,19(4):107-110
雷公藤	TCMDPO_0000328	肝功能衰竭	hepatic failure	hepatic failure AE	OAE_0001026	1	柯坤字.雷公藤多苷片引起肝损害一例报告[J]实用临床医学杂志社,2009,10(7):40-42
雷公藤	TCMDPO_0000328	转氨酶升高	liver function tests abnormal	liver function tests abnormal AE	OAE_0000464	84	张立放,杨淑清.雷公藤的不良反应[J].Journal of Mathematical Medicine,2003,16(5):442-443
雷公藤	TCMDPO_0000328	胆红素异常	blood bilirubin level abnormal	blood bilirubin level abnormal AE	OAE_0000362		贾春伶.雷公藤不良反应的文献调查与分析[J].北京中医,2006,25(1):45-48
雷公藤	TCMDPO_0000328	皮疹	rash	rash AE	OAE_0000724	18	谢宝官,钟文.雷公藤多甙片副作用的临床观察[J].Guang x i M edical Journal,2002,24(4):576-579
雷公藤	TCMDPO_0000328	发热	fever	fever AE	OAE_0000361	3	Yin chengxia. Literature analysis of 55 cases of adverse drug reaction by G lucoside tripterygium total[J]. Chinese Journal of Pharmacovigilance,2013,10(8):478-482
雷公藤	TCMDPO_0000328	胃痛	stomachache	stomachache AE	OAE_0001922	116	Li ruilin, Liu peilin.Clinical and experimental study on sustained release tablet of Tripterygium wilfordii in treating rheumatoid arthritis[J]Chinese Journal of Integrated Traditional and Western Medicine,1996,16(1):10-13
雷公藤	TCMDPO_0000328	胃炎	gastritis	gastritis AE	OAE_0000968	19	高丽,白赟.雷公藤毒性反应研究进展[J].Chinese Journal of Information on TCM,2012,19(4):107-110
雷公藤	TCMDPO_0000328	上消化道出血	upper gastrointestinal hemorrhage	upper gastrointestinal hemorrhage AE	OAE_0001484		张立放,杨淑清.雷公藤的不良反应[J].Journal of Mathematical Medicine,2003,16(5):442-443
雷公藤	TCMDPO_0000328	伪膜性肠炎	pseudomenbranous colitis	pseudomembranous colitis AE	OAE_0001333	1	张立放,杨淑清.雷公藤的不良反应[J].Journal of Mathematical Medicine,2003,16(5):442-443
雷公藤	TCMDPO_0000328	少尿	urine output decreased	urine output decreased AE	OAE_0001493		刘为萍,刘素香.雷公藤研究新进展[J]Chinese Traditional and Herbal Drugs,2010,41(7):1215-1218
雷公藤	TCMDPO_0000328	水肿	edema	edema AE	OAE_0000556	5	Yin chengxia. Literature analysis of 55 cases of adverse drug reaction by G lucoside tripterygium total[J]. Chinese Journal of Pharmacovigilance,2013,10(8):478-482
雷公藤	TCMDPO_0000328	血尿	blood urine	hematuria AE	OAE_0000619		Yin chengxia. Literature analysis of 55 cases of adverse drug reaction by G lucoside tripterygium total[J]. Chinese Journal of Pharmacovigilance,2013,10(8):478-482
雷公藤	TCMDPO_0000328	蛋白尿	albuminuria	albuminuria AE	OAE_0002000		张世应.雷公藤的毒性研究[J]Hubei Journal of TCM,2015,37(3):71-73
雷公藤	TCMDPO_0000328	腰痛	lumbago	lumbago AE	OAE_0004221		刘为萍,刘素香.雷公藤研究新进展[J]Chinese Traditional and Herbal Drugs,2010,41(7):1215-1218
雷公藤	TCMDPO_0000328	肾区叩击痛	percussion tenderness over kidney region	kidney area percussion pain AE	OAE_0004231		刘为萍,刘素香.雷公藤研究新进展[J]Chinese Traditional and Herbal Drugs,2010,41(7):1215-1219
雷公藤	TCMDPO_0000328	急性肾功能不全	acute kindey injury	acute kidney injury AE	OAE_0001365	44	张立放,杨淑清.雷公藤的不良反应[J].Journal of Mathematical Medicine,2003,16(5):442-443
雷公藤	TCMDPO_0000328	管型尿	Urinary casts	cylindruria AE	OAE_0004234		高丽,白赟.雷公藤毒性反应研究进展[J].Chinese Journal of Information on TCM,2012,19(4):107-110
雷公藤	TCMDPO_0000328	急性间质性肾炎	interstitial nephritis	interstitial nephritis AE	OAE_0001927		高丽,白赟.雷公藤毒性反应研究进展[J].Chinese Journal of Information on TCM,2012,19(4):107-110
雷公藤	TCMDPO_0000328	溶血性尿毒症	hemolytic uremic syndrome AE	hemolytic uremic syndrome AE	OAE_0001012	1	高丽,白赟.雷公藤毒性反应研究进展[J].Chinese Journal of Information on TCM,2012,19(4):107-110
雷公藤	TCMDPO_0000328	肾病综合症	nephrotic syndrome	nephrotic syndrome AE	OAE_0001209	6	张立放,杨淑清.雷公藤的不良反应[J].Journal of Mathematical Medicine,2003,16(5):442-443
雷公藤	TCMDPO_0000328	月经减少	hypomenorrhea	hypomenorrhea AE	OAE_0004280	39	张立放,杨淑清.雷公藤的不良反应[J].Journal of Mathematical Medicine,2003,16(5):442-443
雷公藤	TCMDPO_0000328	月经紊乱	menstruation irregular	menstruation irregular AE	OAE_0000275	11	邱颖文 ,吴松武.雷公藤多苷的不良反应［Ｊ］西北药学杂志,2004,19(5):220-222
雷公藤	TCMDPO_0000328	闭经	amenorrhoea	amenorrhoea AE	OAE_0002440	5	Yin chengxia. Literature analysis of 55 cases of adverse drug reaction by G lucoside tripterygium total[J]. Chinese Journal of Pharmacovigilance,2013,10(8):478-482
雷公藤	TCMDPO_0000328	卵巢早衰	premature ovarian failure	premature ovarian failure AE	OAE_0004298	2	Yin chengxia. Literature analysis of 55 cases of adverse drug reaction by G lucoside tripterygium total[J]. Chinese Journal of Pharmacovigilance,2013,10(8):478-482
雷公藤	TCMDPO_0000328	少精	oligospermia	oligospermia AE	OAE_0002665		高丽,白赟.雷公藤毒性反应研究进展[J].Chinese Journal of Information on TCM,2012,19(4):107-110
雷公藤	TCMDPO_0000328	死精	necrospermia	necrospermia AE	OAE_0004282		Liu xumei,Liu zhihong, et al.Study progress on clinical application and side effects of Tripterygium wilfordii[J] Journal of pharmaceutical practice,2015,33(2):110-113
雷公藤	TCMDPO_0000328	生育能力下降	subfertility	subfertility AE	OAE_0004283		高丽,白赟.雷公藤毒性反应研究进展[J].Chinese Journal of Information on TCM,2012,19(4):107-110
雷公藤	TCMDPO_0000328	性欲减退	hypoactive sexual desorder	hypoactive sexual desire disorder AE	OAE_0001899	4	Yin chengxia. Literature analysis of 55 cases of adverse drug reaction by G lucoside tripterygium total[J]. Chinese Journal of Pharmacovigilance,2013,10(8):478-482
雷公藤	TCMDPO_0000328	不孕	infertlity	infertility AE	OAE_0004284		刘雪梅,刘志宏等.雷公藤临床应用及不良反应的研究进展[J] Jorunal of pharmaceutical practic,2015,33(2):110-113
雷公藤	TCMDPO_0000328	不育	sterility	infertility AE	OAE_0004284		李平,陈钢.雷公藤的不良反应[J]药物不良反应杂志,2002,(4):238-240
雷公藤	TCMDPO_0000328	性激素水平下降	low estrogen level	low estrogen level AE	OAE_0004285	65	Gao yuping ,Chen defu. Clinical study on effect of Tripterygium wilfordii hook.f.on uterin leiomyoma[J] Chin J Obstet Gynecol,2000,35(7):430-432
雷公藤	TCMDPO_0000328	功能性子宫出血	functional uterine bleeding	dysfunctional uterine bleeding AE	OAE_0004286	1	贾春伶.雷公藤不良反应的文献调查与分析[J].北京中医,2006,25(1):45-48
雷公藤	TCMDPO_0000328	精子活力下降	oligospermia	oligospermia AE	OAE_0002665		高丽,白赟.雷公藤毒性反应研究进展[J].Chinese Journal of Information on TCM,2012,19(4):107-110
雷公藤	TCMDPO_0000328	睾丸萎缩	atrophy of testis	testicular atrophy AE	OAE_0004287		高丽,白赟.雷公藤毒性反应研究进展[J].Chinese Journal of Information on TCM,2012,19(4):107-110
雷公藤	TCMDPO_0000328	泌乳	lactation factor of adverse event	lactation factor of adverse event	OAE_0000123	2	许杰州,黄少弼.雷公藤多贰的副作用12例报告[J]汕头大学医学院学报,1996(2):36-37
雷公藤	TCMDPO_0000328	白细胞减少	leukopenia	leukopenia AE	OAE_0001129	18	Yin chengxia. Literature analysis of 55 cases of adverse drug reaction by G lucoside tripterygium total[J]. Chinese Journal of Pharmacovigilance,2013,10(8):478-482
雷公藤	TCMDPO_0000328	红细胞减少	red blood cell count decreased AE	red blood cell count decreased AE	OAE_0001361	1	Yin chengxia. Literature analysis of 55 cases of adverse drug reaction by G lucoside tripterygium total[J]. Chinese Journal of Pharmacovigilance,2013,10(8):478-482
雷公藤	TCMDPO_0000328	血小板减少	thrombocytopenia	thrombocytopenia AE	OAE_0001448	2	Yin chengxia. Literature analysis of 55 cases of adverse drug reaction by G lucoside tripterygium total[J]. Chinese Journal of Pharmacovigilance,2013,10(8):478-482
雷公藤	TCMDPO_0000328	全血细胞减少	pancytopenia	pancytopenia AE	OAE_0001275	1	高丽,白赟.雷公藤毒性反应研究进展[J].Chinese Journal of Information on TCM,2012,19(4):107-110
雷公藤	TCMDPO_0000328	弥散性血管内凝血(DIC)	disseminated intravascular coagulation	disseminated intravascular coagulation AE	OAE_0000287		高丽,白赟.雷公藤毒性反应研究进展[J].Chinese Journal of Information on TCM,2012,19(4):107-110
雷公藤	TCMDPO_0000328	再生障碍性贫血	aplastic anaemia	aplastic anaemia AE	OAE_0000883	3	Yin chengxia. Literature analysis of 55 cases of adverse drug reaction by G lucoside tripterygium total[J]. Chinese Journal of Pharmacovigilance,2013,10(8):478-482
雷公藤	TCMDPO_0000328	骨髓抑制	bone marrow depression	bone marrow depression AE	OAE_0000752	6	文纪纯.雷公藤中毒致严重骨髓抑制6 例[J].海峡药学,1995,7(11):152 .
雷公藤	TCMDPO_0000328	纯红再障	pure red cell aplasia	pure red cell aplasia AE	OAE_0004288	1	高丽,白赟.雷公藤毒性反应研究进展[J].Chinese Journal of Information on TCM,2012,19(4):107-110
雷公藤	TCMDPO_0000328	类白血病反应	leukemoid reaction	leukemoid reaction AE	OAE_0001124	1	张青.雷公藤治疗肾炎引起类白血病反应1 例报告[J].青海医药杂志,1997,10:60
雷公藤	TCMDPO_0000328	鼻出血	epistaxis	epistaxis AE	OAE_0000508		贾春伶.雷公藤不良反应的文献调查与分析[J].北京中医,2006,25(1):45-48
雷公藤	TCMDPO_0000328	皮肤瘀斑	ecchymosis	ecchymosis AE	OAE_0000630		贾春伶.雷公藤不良反应的文献调查与分析[J].北京中医,2006,25(1):45-48
雷公藤	TCMDPO_0000328	胸闷	chest discomfort	chest discomfort AE	OAE_0002330		Yu dihua,He dong-chu. Research progress on the toxicity of Tripterygium wilfordii and attenuated synergistic approaches[J].Medical recapitulate,2015,21(3):502-504
雷公藤	TCMDPO_0000328	心律失常	proarrhythmic	proarrhythmic effect AE	OAE_0000808		Yu dihua,He dong-chu. Research progress on the toxicity of Tripterygium wilfordii and attenuated synergistic approaches[J].Medical recapitulate,2015,21(3):502-504
雷公藤	TCMDPO_0000328	心悸	palpatation	palpitation AE	OAE_0000471		Yu dihua,He dong-chu. Research progress on the toxicity of Tripterygium wilfordii and attenuated synergistic approaches[J].Medical recapitulate,2015,21(3):502-504
雷公藤	TCMDPO_0000328	心电图异常	electrocardiogram result abnormal	electrocardiogram result abnormal AE	OAE_0000909	16	唐永,张霞.雷公藤在皮肤科应用中的不良反应 (附 163 例临床分析 )[J]临床皮肤科杂志,1998,27(6):377
雷公藤	TCMDPO_0000328	血压急剧下降	obviously decreased blood pressure	obviously decreased blood pressure AE	OAE_0002299		邹爱英,刘秀书.雷公藤多苷片的不良反应及防治对策[J].天津药学,2008,20(1):25-26
雷公藤	TCMDPO_0000328	心肌供血不足	coronary artery insufficiency	coronary artery insufficiency AE	OAE_0000724		邹爱英,刘秀书.雷公藤多苷片的不良反应及防治对策[J].天津药学,2008,20(1):25-26
雷公藤	TCMDPO_0000328	心源性休克	cardiogenic shock	cardiogenic shock AE	OAE_0000784		邹爱英,刘秀书.雷公藤多苷片的不良反应及防治对策[J].天津药学,2008,20(1):25-26
雷公藤	TCMDPO_0000328	心衰	cardiac failure	cardiac failure AE	OAE_0000779		邹爱英,刘秀书.雷公藤多苷片的不良反应及防治对策[J].天津药学,2008,20(1):25-26
雷公藤	TCMDPO_0000328	中毒性心肌炎	myocarditis	myocarditis AE	OAE_0001201		贾春伶.雷公藤不良反应的文献调查与分析[J].北京中医,2006,25(1):45-48
雷公藤	TCMDPO_0000328	色素沉着	chromatosis	chromatosis AE	OAE_0001904		徐国荣.雷公藤的临床应用与毒性反应及中毒解救[J]黑龙江中医药,2004,(3):50-51
雷公藤	TCMDPO_0000328	皮肤瘙痒	pruritus	pruritus AE	OAE_0000373		徐国荣.雷公藤的临床应用与毒性反应及中毒解救[J]黑龙江中医药,2004,(3):50-51
雷公藤	TCMDPO_0000328	皮肤糜烂	skin erosion	skin erosion AE	OAE_0004299		高丽,白赟.雷公藤毒性反应研究进展[J].Chinese Journal of Information on TCM,2012,19(4):107-110
雷公藤	TCMDPO_0000328	皮肤溃疡	skin ulceration AE	skin ulceration AE	OAE_0000691		高丽,白赟.雷公藤毒性反应研究进展[J].Chinese Journal of Information on TCM,2012,19(4):107-110
雷公藤	TCMDPO_0000328	荨麻疹	urticaria	urticaria AE	OAE_0000376		徐国荣.雷公藤的临床应用与毒性反应及中毒解救[J]黑龙江中医药,2004,(3):50-51
雷公藤	TCMDPO_0000328	皮肤过敏反应	skin allergy	skin allergy AE	OAE_0002220	1	潘贵光,高文平.雷公藤多苷片致过敏反应１例[J].药物不良反应与相互作用,2003,21(1):52
雷公藤	TCMDPO_0000328	口腔溃疡	mouth mucosal ulceration	mouth mucosal ulceration AE	OAE_0000609	4	李平,陈钢.雷公藤的不良反应[J]药物不良反应杂志,2002,(4):238-240
雷公藤	TCMDPO_0000328	固定性药疹	drug eruption AE	drug eruption AE	OAE_0000889		万同己.雷公藤的不良反应[J]Practical Clinical Medicine,2005,6(6):149-150
雷公藤	TCMDPO_0000328	多形性红斑性药疹	erythema multiforme	erythema multiforme	OAE_0000449	1	张立放,杨淑清.雷公藤的不良反应[J].Journal of Mathematical Medicine,2003,16(5):442-443
雷公藤	TCMDPO_0000328	口腔黏膜疱疹	herpes simplex	herpes simplex AE	OAE_0001990	7	范兴忠, 陈勇, 李新东.雷公藤在免疫性疾病治疗中副作用的观察[ J] .中国中西医结合肾病杂志, 2001 , 2(2):83-85
雷公藤	TCMDPO_0000328	皮疹	rash	rash AE	OAE_0000724	18	谢宝官,钟文.雷公藤多甙片副作用的临床观察[J].Guang x i M edical Journal,2002,24(4):576-579
雷公藤	TCMDPO_0000328	皮肤变应性血管炎	allergic cutaneous vasculitis	allergic cutaneous vasculitis AE	OAE_0004290		张世应.雷公藤的毒性研究[J]Hubei Journal of TCM,2015,37(3):71-73
雷公藤	TCMDPO_0000328	皮肤黑斑病	melanoplakia	melanoplakia AE	OAE_0004291	1	高丽,白赟.雷公藤毒性反应研究进展[J].Chinese Journal of Information on TCM,2012,19(4):107-110
雷公藤	TCMDPO_0000328	头痛	headache	headache AE	OAE_0000377	3	邱颖文 ,吴松武.雷公藤多苷的不良反应［Ｊ］西北药学杂志,2004,19(5):220-222
雷公藤	TCMDPO_0000328	头晕	dizziness	dizziness AE	OAE_0000388	3	邱颖文 ,吴松武.雷公藤多苷的不良反应［Ｊ］西北药学杂志,2004,19(5):220-222
雷公藤	TCMDPO_0000328	感染	inflammation	inflammation AE	OAE_0000557	17	邱颖文 ,吴松武.雷公藤多苷的不良反应［Ｊ］西北药学杂志,2004,19(5):220-222
雷公藤	TCMDPO_0000328	失眠	insomnia	insomnia AE	OAE_0002206		李平,陈钢.雷公藤的不良反应[J]药物不良反应杂志,2002,(4):238-240
雷公藤	TCMDPO_0000328	腰及腿部肌肉疼痛	myalgia	myalgia AE	OAE_0000375	11	高丽,白赟.雷公藤毒性反应研究进展[J].Chinese Journal of Information on TCM,2012,19(4):107-110
雷公藤	TCMDPO_0000328	结节性红斑	erythema nodosum	erythema nodosum AE	OAE_0004292	1	张立放,杨淑清.雷公藤的不良反应[J].Journal of Mathematical Medicine,2003,16(5):442-443
雷公藤	TCMDPO_0000328	日光性皮炎	Solar dermatitis	photodermatitis AE	OAE_0001924		Yu dihua,He dong-chu. Research progress on the toxicity of Tripterygium wilfordii and attenuated synergistic approaches[J].Medical recapitulate,2015,21(3):502-504
雷公藤	TCMDPO_0000328	嗜睡	somnolence	somnolence AE	OAE_0000391		张世应.雷公藤的毒性研究[J]Hubei Journal of TCM,2015,37(3):71-73
雷公藤	TCMDPO_0000328	骨密度下降	low bone density	low bone density AE	OAE_0002383	71	岳佳琦,韩相宁.雷公藤的不良反应[J]山东医药工业,2003,22(5):23-25
雷公藤	TCMDPO_0000328	瞳孔散大	mydriasis	mydriasis AE	OAE_0000589		徐国荣.雷公藤的临床应用与毒性反应及中毒解救[J]黑龙江中医药,2004,(3):50-51
雷公藤	TCMDPO_0000328	复视	double vision	double vision AE	OAE_0000626	1	Yin chengxia. Literature analysis of 55 cases of adverse drug reaction by G lucoside tripterygium total[J]. Chinese Journal of Pharmacovigilance,2013,10(8):478-482
雷公藤	TCMDPO_0000328	阵发性痉挛	generalized spasm	generalized spasm AE	OAE_0000503		Yin chengxia. Literature analysis of 55 cases of adverse drug reaction by G lucoside tripterygium total[J]. Chinese Journal of Pharmacovigilance,2013,10(8):478-482
雷公藤	TCMDPO_0000328	强直性痉挛	tonic spasm	tonic spasm AE	OAE_0004293		Yin chengxia. Literature analysis of 55 cases of adverse drug reaction by G lucoside tripterygium total[J]. Chinese Journal of Pharmacovigilance,2013,10(8):478-482
雷公藤	TCMDPO_0000328	共济失调	ataxia	ataxia AE	OAE_0000542		Yin chengxia. Literature analysis of 55 cases of adverse drug reaction by G lucoside tripterygium total[J]. Chinese Journal of Pharmacovigilance,2013,10(8):478-482
雷公藤	TCMDPO_0000328	流涎	increased salivation	increased salivation AE	OAE_0000499		Yin chengxia. Literature analysis of 55 cases of adverse drug reaction by G lucoside tripterygium total[J]. Chinese Journal of Pharmacovigilance,2013,10(8):478-482
雷公藤	TCMDPO_0000328	呼吸困难或衰竭	dyspnea	dyspnea AE	OAE_0000310		Yin chengxia. Literature analysis of 55 cases of adverse drug reaction by G lucoside tripterygium total[J]. Chinese Journal of Pharmacovigilance,2013,10(8):478-482
马钱子	TCMDPO_0000229	痉挛	generalized spasm	generalized spasm AE	OAE_0000503	305	Haibo Song. Literature Study on Adverse Reactions of Strychni Semen and Analysis of Risk Factors. [J]. Chinese Journal of Pharmacovigilance，2015,12(7):411-416
马钱子	TCMDPO_0000229	局部或全身麻木	numbness	numbness AE	OAE_0001852	89	Haibo Song. Literature Study on Adverse Reactions of Strychni Semen and Analysis of Risk Factors. [J]. Chinese Journal of Pharmacovigilance，2015,12(7):411-417
马钱子	TCMDPO_0000229	头晕	dizziness	dizziness AE	OAE_0000388	148	Haibo Song. Literature Study on Adverse Reactions of Strychni Semen and Analysis of Risk Factors. [J]. Chinese Journal of Pharmacovigilance，2015,12(7):411-418
马钱子	TCMDPO_0000229	疼痛或疼痛加重	pain	pain AE	OAE_0000374	68	Haibo Song. Literature Study on Adverse Reactions of Strychni Semen and Analysis of Risk Factors. [J]. Chinese Journal of Pharmacovigilance，2015,12(7):411-419
马钱子	TCMDPO_0000229	头痛	headache	headache AE	OAE_0000377	55	Haibo Song. Literature Study on Adverse Reactions of Strychni Semen and Analysis of Risk Factors. [J]. Chinese Journal of Pharmacovigilance，2015,12(7):411-420
马钱子	TCMDPO_0000229	失眠	insomnia	insomnia AE	OAE_0002206	36	Haibo Song. Literature Study on Adverse Reactions of Strychni Semen and Analysis of Risk Factors. [J]. Chinese Journal of Pharmacovigilance，2015,12(7):411-421
马钱子	TCMDPO_0000229	角弓反张	opisthotonus	opisthotonus AE	OAE_0000592	31	Haibo Song. Literature Study on Adverse Reactions of Strychni Semen and Analysis of Risk Factors. [J]. Chinese Journal of Pharmacovigilance，2015,12(7):411-422
马钱子	TCMDPO_0000229	惊厥	convulsion	convulsion AE	OAE_0000306	22	Haibo Song. Literature Study on Adverse Reactions of Strychni Semen and Analysis of Risk Factors. [J]. Chinese Journal of Pharmacovigilance，2015,12(7):411-423
马钱子	TCMDPO_0000229	昏迷或意识不清	coma	coma AE	OAE_0000491	32	Haibo Song. Literature Study on Adverse Reactions of Strychni Semen and Analysis of Risk Factors. [J]. Chinese Journal of Pharmacovigilance，2015,12(7):411-424
马钱子	TCMDPO_0000229	口吐白沫（流涎）	increased salivation	increased salivation AE	OAE_0000499	13	Haibo Song. Literature Study on Adverse Reactions of Strychni Semen and Analysis of Risk Factors. [J]. Chinese Journal of Pharmacovigilance，2015,12(7):411-425
马钱子	TCMDPO_0000229	面神经麻痹	facial paralysis	facial paralysis AE	OAE_0000440	12	Haibo Song. Literature Study on Adverse Reactions of Strychni Semen and Analysis of Risk Factors. [J]. Chinese Journal of Pharmacovigilance，2015,12(7):411-426
马钱子	TCMDPO_0000229	颈项强直	neck myotonia	neck myotonia AE	OAE_0004351	11	Haibo Song. Literature Study on Adverse Reactions of Strychni Semen and Analysis of Risk Factors. [J]. Chinese Journal of Pharmacovigilance，2015,12(7):411-427
马钱子	TCMDPO_0000229	四肢无力	weak	muscular weakness AE	OAE_0000333	11	Haibo Song. Literature Study on Adverse Reactions of Strychni Semen and Analysis of Risk Factors. [J]. Chinese Journal of Pharmacovigilance，2015,12(7):411-428
马钱子	TCMDPO_0000229	言语不清	glossolalia	glossolalia AE	OAE_0001920	9	Haibo Song. Literature Study on Adverse Reactions of Strychni Semen and Analysis of Risk Factors. [J]. Chinese Journal of Pharmacovigilance，2015,12(7):411-429
马钱子	TCMDPO_0000229	癫痫	epileptic seizure	epileptic seizure AE	OAE_0002552	6	Haibo Song. Literature Study on Adverse Reactions of Strychni Semen and Analysis of Risk Factors. [J]. Chinese Journal of Pharmacovigilance，2015,12(7):411-430
马钱子	TCMDPO_0000229	步态异常	abnormal gait	abnormal gait AE	OAE_0000544	5	Haibo Song. Literature Study on Adverse Reactions of Strychni Semen and Analysis of Risk Factors. [J]. Chinese Journal of Pharmacovigilance，2015,12(7):411-431
马钱子	TCMDPO_0000229	躁动	dysphoria	dysphoria AE	OAE_0001946	4	Haibo Song. Literature Study on Adverse Reactions of Strychni Semen and Analysis of Risk Factors. [J]. Chinese Journal of Pharmacovigilance，2015,12(7):411-432
马钱子	TCMDPO_0000229	暂时性失忆	amnesia AE	amnesia AE	OAE_0000482	4	Haibo Song. Literature Study on Adverse Reactions of Strychni Semen and Analysis of Risk Factors. [J]. Chinese Journal of Pharmacovigilance，2015,12(7):411-433
马钱子	TCMDPO_0000229	行走困难	difficulty in walking	difficulty in walking AE	OAE_0000307	4	Haibo Song. Literature Study on Adverse Reactions of Strychni Semen and Analysis of Risk Factors. [J]. Chinese Journal of Pharmacovigilance，2015,12(7):411-434
马钱子	TCMDPO_0000229	站立困难	dystasia	dysstasia AE	OAE_0003245	4	Haibo Song. Literature Study on Adverse Reactions of Strychni Semen and Analysis of Risk Factors. [J]. Chinese Journal of Pharmacovigilance，2015,12(7):411-435
马钱子	TCMDPO_0000229	跌倒	fall	fall AE	OAE_0000939	3	Haibo Song. Literature Study on Adverse Reactions of Strychni Semen and Analysis of Risk Factors. [J]. Chinese Journal of Pharmacovigilance，2015,12(7):411-436
马钱子	TCMDPO_0000229	谵妄	deliration	delirium AE	OAE_0000862	3	Haibo Song. Literature Study on Adverse Reactions of Strychni Semen and Analysis of Risk Factors. [J]. Chinese Journal of Pharmacovigilance，2015,12(7):411-437
马钱子	TCMDPO_0000229	自杀倾向	suicide attempt	suicide attempt AE	OAE_0001433	2	Haibo Song. Literature Study on Adverse Reactions of Strychni Semen and Analysis of Risk Factors. [J]. Chinese Journal of Pharmacovigilance，2015,12(7):411-438
马钱子	TCMDPO_0000229	双目凝视	gaze palsy	gaze palsy AE	OAE_0002414	2	Haibo Song. Literature Study on Adverse Reactions of Strychni Semen and Analysis of Risk Factors. [J]. Chinese Journal of Pharmacovigilance，2015,12(7):411-439
马钱子	TCMDPO_0000229	恐惧	fear AE	fear AE	OAE_0002096	2	Haibo Song. Literature Study on Adverse Reactions of Strychni Semen and Analysis of Risk Factors. [J]. Chinese Journal of Pharmacovigilance，2015,12(7):411-440
马钱子	TCMDPO_0000229	僵直	somnolence	somnolence AE	OAE_0000391	2	Haibo Song. Literature Study on Adverse Reactions of Strychni Semen and Analysis of Risk Factors. [J]. Chinese Journal of Pharmacovigilance，2015,12(7):411-441
马钱子	TCMDPO_0000229	嗜睡	somnolence	somnolence AE	OAE_0000391	2	Haibo Song. Literature Study on Adverse Reactions of Strychni Semen and Analysis of Risk Factors. [J]. Chinese Journal of Pharmacovigilance，2015,12(7):411-442
马钱子	TCMDPO_0000229	中毒性神经损害	toxic neuropathy	neurotoxicity AE	OAE_0001215	2	Haibo Song. Literature Study on Adverse Reactions of Strychni Semen and Analysis of Risk Factors. [J]. Chinese Journal of Pharmacovigilance，2015,12(7):411-443
马钱子	TCMDPO_0000229	忧郁	depression	depression AE	OAE_0002485	1	Haibo Song. Literature Study on Adverse Reactions of Strychni Semen and Analysis of Risk Factors. [J]. Chinese Journal of Pharmacovigilance，2015,12(7):411-444
马钱子	TCMDPO_0000229	欣快感	floaty euphoria	euphoria AE	OAE_0002658	1	Haibo Song. Literature Study on Adverse Reactions of Strychni Semen and Analysis of Risk Factors. [J]. Chinese Journal of Pharmacovigilance，2015,12(7):411-445
马钱子	TCMDPO_0000229	认知障碍	cognitive disorder AE	cognitive disorder AE	OAE_0002425	1	Haibo Song. Literature Study on Adverse Reactions of Strychni Semen and Analysis of Risk Factors. [J]. Chinese Journal of Pharmacovigilance，2015,12(7):411-446
马钱子	TCMDPO_0000229	恶心	nausea	nausea and vomiting AE	OAE_0000430	74	Haibo Song. Literature Study on Adverse Reactions of Strychni Semen and Analysis of Risk Factors. [J]. Chinese Journal of Pharmacovigilance，2015,12(7):411-447
马钱子	TCMDPO_0000229	呕吐	vomit	vomiting AE	OAE_0000601	60	Haibo Song. Literature Study on Adverse Reactions of Strychni Semen and Analysis of Risk Factors. [J]. Chinese Journal of Pharmacovigilance，2015,12(7):411-448
马钱子	TCMDPO_0000229	食欲不振	anorexia	anorexia AE	OAE_0000468	36	Haibo Song. Literature Study on Adverse Reactions of Strychni Semen and Analysis of Risk Factors. [J]. Chinese Journal of Pharmacovigilance，2015,12(7):411-449
马钱子	TCMDPO_0000229	腹痛	abdominal pain	abdominal pain AE	OAE_0000402	19	Haibo Song. Literature Study on Adverse Reactions of Strychni Semen and Analysis of Risk Factors. [J]. Chinese Journal of Pharmacovigilance，2015,12(7):411-450
马钱子	TCMDPO_0000229	吞咽困难	dysphagia AE	dysphagia AE	OAE_0000597	17	Haibo Song. Literature Study on Adverse Reactions of Strychni Semen and Analysis of Risk Factors. [J]. Chinese Journal of Pharmacovigilance，2015,12(7):411-451
马钱子	TCMDPO_0000229	腹泻	diarrhea	diarrhea AE	OAE_0000616	9	Haibo Song. Literature Study on Adverse Reactions of Strychni Semen and Analysis of Risk Factors. [J]. Chinese Journal of Pharmacovigilance，2015,12(7):411-452
马钱子	TCMDPO_0000229	肝功能损伤（黄疸、转氨酶升高）	liver function tests abnormal	liver function tests abnormal AE	OAE_0000464	8	Haibo Song. Literature Study on Adverse Reactions of Strychni Semen and Analysis of Risk Factors. [J]. Chinese Journal of Pharmacovigilance，2015,12(7):411-453
马钱子	TCMDPO_0000229	大便失禁	fecal incontinence	fecal incontinence AE	OAE_0002095	2	Haibo Song. Literature Study on Adverse Reactions of Strychni Semen and Analysis of Risk Factors. [J]. Chinese Journal of Pharmacovigilance，2015,12(7):411-454
马钱子	TCMDPO_0000229	腹胀	abdominal distention	abdominal distension AE	OAE_0000243	2	Haibo Song. Literature Study on Adverse Reactions of Strychni Semen and Analysis of Risk Factors. [J]. Chinese Journal of Pharmacovigilance，2015,12(7):411-455
马钱子	TCMDPO_0000229	口干	dry mouth	dry mouth AE	OAE_0000505	4	Haibo Song. Literature Study on Adverse Reactions of Strychni Semen and Analysis of Risk Factors. [J]. Chinese Journal of Pharmacovigilance，2015,12(7):411-456
马钱子	TCMDPO_0000229	胃灼热感	heart burn	heartburn AE	OAE_0001880	1	Haibo Song. Literature Study on Adverse Reactions of Strychni Semen and Analysis of Risk Factors. [J]. Chinese Journal of Pharmacovigilance，2015,12(7):411-457
马钱子	TCMDPO_0000229	胃痛	stomachache	stomachache AE	OAE_0001922	1	Haibo Song. Literature Study on Adverse Reactions of Strychni Semen and Analysis of Risk Factors. [J]. Chinese Journal of Pharmacovigilance，2015,12(7):411-458
马钱子	TCMDPO_0000229	胃破裂	gastrorrhexis	gastrorrhexis AE	OAE_0003247	1	Haibo Song. Literature Study on Adverse Reactions of Strychni Semen and Analysis of Risk Factors. [J]. Chinese Journal of Pharmacovigilance，2015,12(7):411-459
马钱子	TCMDPO_0000229	胃出血	gastric hemorrhage	gastric hemorrhage AE	OAE_0001430	1	Haibo Song. Literature Study on Adverse Reactions of Strychni Semen and Analysis of Risk Factors. [J]. Chinese Journal of Pharmacovigilance，2015,12(7):411-460
马钱子	TCMDPO_0000229	口舌糜烂	erosion of mucous membrane in the oral cavity	oral mucosa erosion AE	OAE_0001247	1	Haibo Song. Literature Study on Adverse Reactions of Strychni Semen and Analysis of Risk Factors. [J]. Chinese Journal of Pharmacovigilance，2015,12(7):411-461
马钱子	TCMDPO_0000229	口苦	bitter taste	detection of chemical stimulus involved in sensory perception of bitter taste	OAE_0001580	1	Haibo Song. Literature Study on Adverse Reactions of Strychni Semen and Analysis of Risk Factors. [J]. Chinese Journal of Pharmacovigilance，2015,12(7):411-462
马钱子	TCMDPO_0000229	急性胃黏膜损害	acute gastric mucosal lesion	acute gastric mucosal lesion AE	OAE_0004214	1	Haibo Song. Literature Study on Adverse Reactions of Strychni Semen and Analysis of Risk Factors. [J]. Chinese Journal of Pharmacovigilance，2015,12(7):411-463
马钱子	TCMDPO_0000229	黑便	melena	melena AE	OAE_0001166	1	Haibo Song. Literature Study on Adverse Reactions of Strychni Semen and Analysis of Risk Factors. [J]. Chinese Journal of Pharmacovigilance，2015,12(7):411-464
马钱子	TCMDPO_0000229	反酸	belching	eructation AE	OAE_0001919	1	Haibo Song. Literature Study on Adverse Reactions of Strychni Semen and Analysis of Risk Factors. [J]. Chinese Journal of Pharmacovigilance，2015,12(7):411-465
马钱子	TCMDPO_0000229	肠鸣音亢进	increased bowel sounds	bowel sounds increased AE	OAE_0004215	1	Haibo Song. Literature Study on Adverse Reactions of Strychni Semen and Analysis of Risk Factors. [J]. Chinese Journal of Pharmacovigilance，2015,12(7):411-466
马钱子	TCMDPO_0000229	心率加快或心动过速	increased heart rate	increased heart rate AE	OAE_0000590	57	Haibo Song. Literature Study on Adverse Reactions of Strychni Semen and Analysis of Risk Factors. [J]. Chinese Journal of Pharmacovigilance，2015,12(7):411-467
马钱子	TCMDPO_0000229	紫绀	cyanosis	cyanosis AE	OAE_0000544	43	Haibo Song. Literature Study on Adverse Reactions of Strychni Semen and Analysis of Risk Factors. [J]. Chinese Journal of Pharmacovigilance，2015,12(7):411-468
马钱子	TCMDPO_0000229	血压升高	hypertension	hypertension AE	OAE_0000403	37	Haibo Song. Literature Study on Adverse Reactions of Strychni Semen and Analysis of Risk Factors. [J]. Chinese Journal of Pharmacovigilance，2015,12(7):411-469
马钱子	TCMDPO_0000229	心律失常（室性早搏、期前收缩、房室传导阻滞)	proarrhythmic	proarrhythmic effect AE	OAE_0000808	20	Haibo Song. Literature Study on Adverse Reactions of Strychni Semen and Analysis of Risk Factors. [J]. Chinese Journal of Pharmacovigilance，2015,12(7):411-470
马钱子	TCMDPO_0000229	心跳骤停	heart arrest	heart arrest AE	OAE_0000461	3	Haibo Song. Literature Study on Adverse Reactions of Strychni Semen and Analysis of Risk Factors. [J]. Chinese Journal of Pharmacovigilance，2015,12(7):411-471
马钱子	TCMDPO_0000229	血压下降	hypotension	hypotension AE	OAE_0000551	3	Haibo Song. Literature Study on Adverse Reactions of Strychni Semen and Analysis of Risk Factors. [J]. Chinese Journal of Pharmacovigilance，2015,12(7):411-472
马钱子	TCMDPO_0000229	四肢厥冷	peripheral coldness	peripheral coldness AE	OAE_0002042	1	Haibo Song. Literature Study on Adverse Reactions of Strychni Semen and Analysis of Risk Factors. [J]. Chinese Journal of Pharmacovigilance，2015,12(7):411-473
马钱子	TCMDPO_0000229	潮红	rash	rash AE	OAE_0000362	1	Haibo Song. Literature Study on Adverse Reactions of Strychni Semen and Analysis of Risk Factors. [J]. Chinese Journal of Pharmacovigilance，2015,12(7):411-474
马钱子	TCMDPO_0000229	呼吸急促	tachypnea	tachypnea AE	OAE_0001443	44	Haibo Song. Literature Study on Adverse Reactions of Strychni Semen and Analysis of Risk Factors. [J]. Chinese Journal of Pharmacovigilance，2015,12(7):411-475
马钱子	TCMDPO_0000229	呼吸困难	dyspnea	dyspnea AE	OAE_0000310	30	Haibo Song. Literature Study on Adverse Reactions of Strychni Semen and Analysis of Risk Factors. [J]. Chinese Journal of Pharmacovigilance，2015,12(7):411-476
马钱子	TCMDPO_0000229	胸闷	chest discomfort	chest discomfort AE	OAE_0002330	20	Haibo Song. Literature Study on Adverse Reactions of Strychni Semen and Analysis of Risk Factors. [J]. Chinese Journal of Pharmacovigilance，2015,12(7):411-477
马钱子	TCMDPO_0000229	窒息感	asphyxia	asphyxia AE	OAE_0004349	5	Haibo Song. Literature Study on Adverse Reactions of Strychni Semen and Analysis of Risk Factors. [J]. Chinese Journal of Pharmacovigilance，2015,12(7):411-478
马钱子	TCMDPO_0000229	呼吸抑制	respiratory depression	hypoventilation AE	OAE_0000587	4	Haibo Song. Literature Study on Adverse Reactions of Strychni Semen and Analysis of Risk Factors. [J]. Chinese Journal of Pharmacovigilance，2015,12(7):411-479
马钱子	TCMDPO_0000229	呼吸骤停	respiratory arrest	respiratory arrest AE	OAE_0000572	3	Haibo Song. Literature Study on Adverse Reactions of Strychni Semen and Analysis of Risk Factors. [J]. Chinese Journal of Pharmacovigilance，2015,12(7):411-480
马钱子	TCMDPO_0000229	出汗	diaphoresis	sweating AE	OAE_0000401	43	Haibo Song. Literature Study on Adverse Reactions of Strychni Semen and Analysis of Risk Factors. [J]. Chinese Journal of Pharmacovigilance，2015,12(7):411-481
马钱子	TCMDPO_0000229	发热或高热	fever	fever AE	OAE_0000361	6	Haibo Song. Literature Study on Adverse Reactions of Strychni Semen and Analysis of Risk Factors. [J]. Chinese Journal of Pharmacovigilance，2015,12(7):411-482
马钱子	TCMDPO_0000229	过敏反应	allergy	allergy AE	OAE_0000568	4	Haibo Song. Literature Study on Adverse Reactions of Strychni Semen and Analysis of Risk Factors. [J]. Chinese Journal of Pharmacovigilance，2015,12(7):411-483
马钱子	TCMDPO_0000229	水肿	edema	edema AE	OAE_0000556	1	Haibo Song. Literature Study on Adverse Reactions of Strychni Semen and Analysis of Risk Factors. [J]. Chinese Journal of Pharmacovigilance，2015,12(7):411-484
马钱子	TCMDPO_0000229	面色苍白	pale complexion	feces pale AE	OAE_0004262	1	Haibo Song. Literature Study on Adverse Reactions of Strychni Semen and Analysis of Risk Factors. [J]. Chinese Journal of Pharmacovigilance，2015,12(7):411-485
马钱子	TCMDPO_0000229	乏力	weak	muscular weakness AE	OAE_0000333	1	Haibo Song. Literature Study on Adverse Reactions of Strychni Semen and Analysis of Risk Factors. [J]. Chinese Journal of Pharmacovigilance，2015,12(7):411-486
马钱子	TCMDPO_0000229	多脏器衰竭	multiple organ failure	multi-organ failure AE	OAE_0001527	1	Haibo Song. Literature Study on Adverse Reactions of Strychni Semen and Analysis of Risk Factors. [J]. Chinese Journal of Pharmacovigilance，2015,12(7):411-487
马钱子	TCMDPO_0000229	幻听	acousma	acousma AE	OAE_0002261	8	Haibo Song. Literature Study on Adverse Reactions of Strychni Semen and Analysis of Risk Factors. [J]. Chinese Journal of Pharmacovigilance，2015,12(7):411-488
马钱子	TCMDPO_0000229	幻觉	delusion	delusion AE	OAE_0002491	8	Haibo Song. Literature Study on Adverse Reactions of Strychni Semen and Analysis of Risk Factors. [J]. Chinese Journal of Pharmacovigilance，2015,12(7):411-489
马钱子	TCMDPO_0000229	瞳孔散大	mydriasis	mydriasis AE	OAE_0000589	5	Haibo Song. Literature Study on Adverse Reactions of Strychni Semen and Analysis of Risk Factors. [J]. Chinese Journal of Pharmacovigilance，2015,12(7):411-490
马钱子	TCMDPO_0000229	瞳孔缩小	contracted pupil	miosis AE	OAE_0001998	2	Haibo Song. Literature Study on Adverse Reactions of Strychni Semen and Analysis of Risk Factors. [J]. Chinese Journal of Pharmacovigilance，2015,12(7):411-491
马钱子	TCMDPO_0000229	视物模糊	vision blurred	vision blurred AE	OAE_0001509	2	Haibo Song. Literature Study on Adverse Reactions of Strychni Semen and Analysis of Risk Factors. [J]. Chinese Journal of Pharmacovigilance，2015,12(7):411-492
马钱子	TCMDPO_0000229	耳鸣	tinnitus	tinnitus AE	OAE_0000607	2	Haibo Song. Literature Study on Adverse Reactions of Strychni Semen and Analysis of Risk Factors. [J]. Chinese Journal of Pharmacovigilance，2015,12(7):411-493
马钱子	TCMDPO_0000229	听觉过敏	hyperacusia	hyperacusia AE	OAE_0004220	1	Haibo Song. Literature Study on Adverse Reactions of Strychni Semen and Analysis of Risk Factors. [J]. Chinese Journal of Pharmacovigilance，2015,12(7):411-494
马钱子	TCMDPO_0000229	视觉过敏	optic hyperesthesia	optic hyperesthesia AE	OAE_0004348	1	Haibo Song. Literature Study on Adverse Reactions of Strychni Semen and Analysis of Risk Factors. [J]. Chinese Journal of Pharmacovigilance，2015,12(7):411-495
马钱子	TCMDPO_0000229	耳聋	deaf	deafness AE	OAE_0000573	1	Haibo Song. Literature Study on Adverse Reactions of Strychni Semen and Analysis of Risk Factors. [J]. Chinese Journal of Pharmacovigilance，2015,12(7):411-496
马钱子	TCMDPO_0000229	肾功能损伤	acute kindey injury	acute kidney injury AE	OAE_0001365	12	Haibo Song. Literature Study on Adverse Reactions of Strychni Semen and Analysis of Risk Factors. [J]. Chinese Journal of Pharmacovigilance，2015,12(7):411-497
马钱子	TCMDPO_0000229	尿失禁	urinary incontinence AE	urinary incontinence AE	OAE_0000604	5	Haibo Song. Literature Study on Adverse Reactions of Strychni Semen and Analysis of Risk Factors. [J]. Chinese Journal of Pharmacovigilance，2015,12(7):411-498
马钱子	TCMDPO_0000229	血尿	blood urine	hematuria AE	OAE_0000619	4	Haibo Song. Literature Study on Adverse Reactions of Strychni Semen and Analysis of Risk Factors. [J]. Chinese Journal of Pharmacovigilance，2015,12(7):411-499
马钱子	TCMDPO_0000229	尿潴留	urinary retention	urinary retention AE	OAE_0001489	1	Haibo Song. Literature Study on Adverse Reactions of Strychni Semen and Analysis of Risk Factors. [J]. Chinese Journal of Pharmacovigilance，2015,12(7):411-500
马钱子	TCMDPO_0000229	瘙痒	pruritus	pruritus AE	OAE_0000373	15	Haibo Song. Literature Study on Adverse Reactions of Strychni Semen and Analysis of Risk Factors. [J]. Chinese Journal of Pharmacovigilance，2015,12(7):411-501
马钱子	TCMDPO_0000229	皮疹	rash	rash AE	OAE_0000724	3	Haibo Song. Literature Study on Adverse Reactions of Strychni Semen and Analysis of Risk Factors. [J]. Chinese Journal of Pharmacovigilance，2015,12(7):411-502
马钱子	TCMDPO_0000229	面红	flushing	flushing AE	OAE_0000021	2	Haibo Song. Literature Study on Adverse Reactions of Strychni Semen and Analysis of Risk Factors. [J]. Chinese Journal of Pharmacovigilance，2015,12(7):411-503
马钱子	TCMDPO_0000229	眼睑水肿	eyelid edema	eyelid edema AE	OAE_0000937	1	Haibo Song. Literature Study on Adverse Reactions of Strychni Semen and Analysis of Risk Factors. [J]. Chinese Journal of Pharmacovigilance，2015,12(7):411-504
马钱子	TCMDPO_0000229	白细胞升高	leukocyte cell number increased AE	leukocyte cell number increased AE	OAE_0000379	7	Haibo Song. Literature Study on Adverse Reactions of Strychni Semen and Analysis of Risk Factors. [J]. Chinese Journal of Pharmacovigilance，2015,12(7):411-505
马钱子	TCMDPO_0000229	骨折	fracture	fracture AE	OAE_0000956	2	Haibo Song. Literature Study on Adverse Reactions of Strychni Semen and Analysis of Risk Factors. [J]. Chinese Journal of Pharmacovigilance，2015,12(7):411-506
马钱子	TCMDPO_0000229	粒细胞缺乏	agranulocytosis	agranulocytosis AE	OAE_0000268	1	Haibo Song. Literature Study on Adverse Reactions of Strychni Semen and Analysis of Risk Factors. [J]. Chinese Journal of Pharmacovigilance，2015,12(7):411-507
马钱子	TCMDPO_0000229	急性血管内溶血	acute intravascular hemolysis	acute intravascular hemolysis AE	OAE_0002113	1	Haibo Song. Literature Study on Adverse Reactions of Strychni Semen and Analysis of Risk Factors. [J]. Chinese Journal of Pharmacovigilance，2015,12(7):411-508
马钱子	TCMDPO_0000229	获得性凝血功能障碍	bleeding and coagulation disorders	bleeding and coagulation disorders AE	OAE_0002214	1	Haibo Song. Literature Study on Adverse Reactions of Strychni Semen and Analysis of Risk Factors. [J]. Chinese Journal of Pharmacovigilance，2015,12(7):411-509
马钱子	TCMDPO_0000229	骨髓造血抑制	bone marrow depression	bone marrow depression AE	OAE_0000752	1	Haibo Song. Literature Study on Adverse Reactions of Strychni Semen and Analysis of Risk Factors. [J]. Chinese Journal of Pharmacovigilance，2015,12(7):411-510
马钱子	TCMDPO_0000229	脑出血	cerebral hemorrhage	cerebral hemorrhage AE	OAE_0000801	1	Haibo Song. Literature Study on Adverse Reactions of Strychni Semen and Analysis of Risk Factors. [J]. Chinese Journal of Pharmacovigilance，2015,12(7):411-511
马钱子	TCMDPO_0000229	停经	amenorrhoea	amenorrhoea AE	OAE_0002440	1	Haibo Song. Literature Study on Adverse Reactions of Strychni Semen and Analysis of Risk Factors. [J]. Chinese Journal of Pharmacovigilance，2015,12(7):411-512
青风藤	TCMDPO_0000339	上腹不适	epigastric discomfort	epigastric discomfort AE	OAE_0002112	10	Hu Yonghong, Lai Xianyang. Therapeutic effects and side effects of Zhengqingfengtongning in the Treatment of Osteoarthritis[J].Zhongguo Kang fu, 2001,16(2):85-88
青风藤	TCMDPO_0000339	皮肤瘙痒	pruritus	pruritus AE	OAE_0000373	69	Ge hongxing, Li qing, et al. 正清风痛宁的不良反应与合理用药建议[J] Chinese Traditional Patent Medicine.2010,32(2):287-289
青风藤	TCMDPO_0000339	皮疹	rash	rash AE	OAE_0000724	69	Ge hongxing, Li qing, et al. 正清风痛宁的不良反应与合理用药建议[J] Chinese Traditional Patent Medicine.2010,32(2):287-289
青风藤	TCMDPO_0000339	月经紊乱	menstruation irregular	menstruation irregular AE	OAE_0000275	2	李宏.服正清风痛宁片引起月经紊乱 2 例[J].China Journal of Chinese Materia Medica, 2002,27(4)：314-315
青风藤	TCMDPO_0000339	过敏性休克	anaphylactic shock	anaphylactic shock AE	OAE_0002109	7	Cheng zongq i,Miao liyan. Literatrue analysisi of ADR of Zhengqingfengtongning[J].Anti-infection pharmacy,2007,4(4):184-186
青风藤	TCMDPO_0000339	心律失常	proarrhythmic	proarrhythmic effect AE	OAE_0000808	1	Cheng zongq i,Miao liyan. Literatrue analysisi of ADR of Zhengqingfengtongning[J].Anti-infection pharmacy,2007,4(4):184-186
青风藤	TCMDPO_0000339	特发性血小板减少性紫癜	idiopathic thrombocytopenic purpura	idiopathic thrombocytopenic purpura AE	OAE_0002073	2	Cheng zongq i,Miao liyan. Literatrue analysisi of ADR of Zhengqingfengtongning[J].Anti-infection pharmacy,2007,4(4):184-186
青风藤	TCMDPO_0000339	粒细胞缺乏症	agranulocytosis	agranulocytosis AE	OAE_0000268	2	Cheng zongq i,Miao liyan. Literatrue analysisi of ADR of Zhengqingfengtongning[J].Anti-infection pharmacy,2007,4(4):184-186
青风藤	TCMDPO_0000339	再生障碍性贫血	aplastic anaemia	aplastic anaemia AE	OAE_0000883	1	Cheng zongq i,Miao liyan. Literatrue analysisi of ADR of Zhengqingfengtongning[J].Anti-infection pharmacy,2007,4(4):184-186
青风藤	TCMDPO_0000339	耳鼻喉过敏	allergic rhinitis	allergic rhinitis AE	OAE_0001906	1	Cheng zongq i,Miao liyan. Literatrue analysisi of ADR of Zhengqingfengtongning[J].Anti-infection pharmacy,2007,4(4):184-186
青风藤	TCMDPO_0000339	头昏	dizziness	dizziness AE	OAE_0000388	53	余建强, 黄宇明.正清风痛宁治疗风湿病 695 例临床总结[J].Hunan journal of traditional Chinese medicine,1998,10(2):18-20
青风藤	TCMDPO_0000339	头痛	headache	headache AE	OAE_0000377	53	余建强, 黄宇明.正清风痛宁治疗风湿病 695 例临床总结[J].Hunan journal of traditional Chinese medicine,1998,10(2):18-20
青风藤	TCMDPO_0000339	多汗	hyperhidrosis	hyperhidrosis AE	OAE_0001045	1	Sunruihua,Linzongguang.Observation of the Therapeutic Effect of“True Wind_Pain Eliminator”in Treating 38 Cases of Rheumatoid Arthritis[J]. Shanghai jorunal of traditional Chinese medicine,1999,33(2): 21-23
青风藤	TCMDPO_0000339	嗜睡	somnolence	somnolence AE	OAE_0000391	2	陈忠德.正清风痛宁和复方双氯芬酸钠治疗类风湿性关节炎 60例[J].医药导报,1999,18(5):309
青风藤	TCMDPO_0000339	白细胞减少	leukopenia	leukopenia AE	OAE_0001129	1	Wu Juan, Li Yan-hong. The Side Effects and Prevention of Drug Treatment byZhengqingfengtongning[J].Chinese Journal of Medicinal Guide,2012,14(2):250-252
青风藤	TCMDPO_0000339	心悸	palpatation	palpitation AE	OAE_0000471	1	顾越英,陈顺乐等. 正清风痛宁治疗类风湿性关节炎临床疗效及安全性的观察[A]. 中国中西医结合学会.第四届全国中西医结合风湿类疾病学术会议论文汇编[C] 2000:11-19
青风藤	TCMDPO_0000339	恶心	nausea	nausea and vomiting AE	OAE_0000430	3	顾越英,陈顺乐等. 正清风痛宁治疗类风湿性关节炎临床疗效及安全性的观察[A]. 中国中西医结合学会.第四届全国中西医结合风湿类疾病学术会议论文汇编[C] 2000:11-19
青风藤	TCMDPO_0000339	食欲减退	anorexia	anorexia AE	OAE_0000468	3	顾越英,陈顺乐等. 正清风痛宁治疗类风湿性关节炎临床疗效及安全性的观察[A]. 中国中西医结合学会.第四届全国中西医结合风湿类疾病学术会议论文汇编[C] 2000:11-19
青风藤	TCMDPO_0000339	口干	dry mouth	dry mouth AE	OAE_0000505	3	陈忠德.正清风痛宁和复方双氯芬酸钠治疗类风湿性关节炎 60例[J].医药导报,1999,18(5):309
青风藤	TCMDPO_0000339	腹胀	abdominal distention	abdominal distension AE	OAE_0000243	2	顾越英,陈顺乐等. 正清风痛宁治疗类风湿性关节炎临床疗效及安全性的观察[A]. 中国中西医结合学会.第四届全国中西医结合风湿类疾病学术会议论文汇编[C] 2000:11-19
青风藤	TCMDPO_0000339	皮肤潮红	skin redness	skin redness AE	OAE_0002121	42	余建强, 黄宇明.正清风痛宁治疗风湿病 695 例临床总结[J].Hunan journal of traditional Chinese medicine,1998,10(2):18-20
青风藤	TCMDPO_0000339	剥脱性皮炎	dermatitis	dermatitis AE	OAE_0000086	1	施生文, 叶松年, 苏德禹.正清风痛宁致剥脱性皮炎治疗无效 死亡 1例[J] .海峡药学, 1999, 11(1):61.
青风藤	TCMDPO_0000339	急性间质性肾炎	interstitial nephritis	interstitial nephritis AE	OAE_0001927	1	Ge hongxing, Li qing, et al. 正清风痛宁的不良反应与合理用药建议[J] Chinese Traditional Patent Medicine.2010,32(2):287-289
青风藤	TCMDPO_0000339	自身免疫性溶血性贫血	autoimmune hemolytic anemia	hemolytic anemia AE	OAE_0001863	1	刘丙欣 ,吴士云.正清风痛宁肠清片致自身免疫性溶血性贫血[J]齐鲁药事，2010，29（12）：750-751
青风藤	TCMDPO_0000339	急性造血功能障碍	acute arrest of hematopoiesis	acute arrest of hematopoiesis AE	OAE_0004301	1	Xiao wenxing, Shi ruhai, et al. Acute hematopoietic disorder caused by Zhengqingfengtongning[J]. Adverse Drug Reactions Journal,2006,8(1):62
青风藤	TCMDPO_0000339	哮喘	asthma	asthma AE	OAE_0000411	3	Wu Juan, Li Yan-hong. The Side Effects and Prevention of Drug Treatment byZhengqingfengtongning[J].Chinese Journal of Medicinal Guide,2012,14(2):250-251
青风藤	TCMDPO_0000339	乏力	weak	muscular weakness AE	OAE_0000333	4	Wu Juan, Li Yan-hong. The Side Effects and Prevention of Drug Treatment byZhengqingfengtongning[J].Chinese Journal of Medicinal Guide,2012,14(2):250-252
白芍总苷	TCMDPO_0000288	腹部阵痛	abdominal pain	abdominal pain AE	OAE_0000402	17	CHEN Ji-hong， LAO Zhi-ying，et al.Effects of two different doses of total glucosides of paeony with rheumatoid arthritis in 150 patients[J]Chin J New Drugs Clin Rem.2011,30(10):771-774
白芍总苷	TCMDPO_0000288	大便次数增加	increased defecation frequency	increased defecation frequency AE	OAE_0002135	17	CHEN Ji-hong， LAO Zhi-ying，et al.Effects of two different doses of total glucosides of paeony with rheumatoid arthritis in 150 patients[J]Chin J New Drugs Clin Rem.2011,30(10):771-774
白芍总苷	TCMDPO_0000288	大便水糊状	loose stools	loose stools AE	OAE_0001917	17	CHEN Ji-hong， LAO Zhi-ying，et al.Effects of two different doses of total glucosides of paeony with rheumatoid arthritis in 150 patients[J]Chin J New Drugs Clin Rem.2011,30(10):771-774
白芍总苷	TCMDPO_0000288	头晕	dizziness	dizziness AE	OAE_0000388	2	CHEN Ji-hong， LAO Zhi-ying，et al.Effects of two different doses of total glucosides of paeony with rheumatoid arthritis in 150 patients[J]Chin J New Drugs Clin Rem.2011,30(10):771-774
白芍总苷	TCMDPO_0000288	白细胞减少	leukopenia	leukopenia AE	OAE_0001129	2	CHEN Ji-hong， LAO Zhi-ying，et al.Effects of two different doses of total glucosides of paeony with rheumatoid arthritis in 150 patients[J]Chin J New Drugs Clin Rem.2011,30(10):771-774
白芍总苷	TCMDPO_0000288	胃痛	stomachache	stomachache AE	OAE_0001922	3	CHEN Ji-hong， LAO Zhi-ying，et al.Effects of two different doses of total glucosides of paeony with rheumatoid arthritis in 150 patients[J]Chin J New Drugs Clin Rem.2011,30(10):771-774
白芍总苷	TCMDPO_0000288	胃纳减退	anorexia	anorexia AE	OAE_0000468	3	CHEN Ji-hong， LAO Zhi-ying，et al.Effects of two different doses of total glucosides of paeony with rheumatoid arthritis in 150 patients[J]Chin J New Drugs Clin Rem.2011,30(10):771-774
白芍总苷	TCMDPO_0000288	男性乳腺增生	mastauxe	mastauxe AE	OAE_0001885	1	翟乾勋.白芍总苷致男性乳腺增生一例[J].山西医药杂志，2005，34（8）
白芍总苷	TCMDPO_0000288	疱疹	herpes simplex	herpes simplex AE	OAE_0001990	1	唐宗忠，陈燕等.白芍总苷胶囊致疱疹一例[J].中药新药与临床药理，
白芍总苷	TCMDPO_0000288	恶心	nausea	nausea and vomiting AE	OAE_0000430	5	胡永顺，张宝霞.白芍总苷对寻常型银屑病的治疗作用观察[J].中医药临床杂志,2013,25(2):148-150
白芍总苷	TCMDPO_0000288	口唇干燥	dry mouth	dry mouth AE	OAE_0000505	5	胡永顺，张宝霞.白芍总苷对寻常型银屑病的治疗作用观察[J].中医药临床杂志,2013,25(2):148-150
白芍总苷	TCMDPO_0000288	肝功能异常	liver function tests abnormal	liver function tests abnormal AE	OAE_0000464	1	白芍总苷治疗强直性脊柱炎的疗效及其机制探讨[J].中药药理与临床，2009,25(3):68-70
白芍总苷	TCMDPO_0000288	镜下血尿	blood urine	hematuria AE	OAE_0000619	1	白芍总苷治疗强直性脊柱炎的疗效及其机制探讨[J].中药药理与临床，2009,25(3):68-70
附子	TCMDPO_0000192	口舌麻木	numbness of tongue AE	numbness of tongue AE	OAE_0002184		唐春雪,宋苹.附子临床应用安全性文献系统评价[J]新中医,2008,40(4):95-97
附子	TCMDPO_0000192	肢体麻木	numbness of the limbs AE	numbness of the limbs AE	OAE_0002185		唐春雪,宋苹.附子临床应用安全性文献系统评价[J]新中医,2008,40(4):95-98
附子	TCMDPO_0000192	头晕	dizziness	dizziness AE	OAE_0000388		唐春雪,宋苹.附子临床应用安全性文献系统评价[J]新中医,2008,40(4):95-99
附子	TCMDPO_0000192	头痛	headache	headache AE	OAE_0000377		唐春雪,宋苹.附子临床应用安全性文献系统评价[J]新中医,2008,40(4):95-100
附子	TCMDPO_0000192	心悸	palpatation	palpitation AE	OAE_0000471		唐春雪,宋苹.附子临床应用安全性文献系统评价[J]新中医,2008,40(4):95-101
附子	TCMDPO_0000192	胸闷	chest discomfort	chest discomfort AE	OAE_0002330		唐春雪,宋苹.附子临床应用安全性文献系统评价[J]新中医,2008,40(4):95-102
附子	TCMDPO_0000192	唇舌肢体颤动	muscular tremor	tremor AE	OAE_0000166		骆梅娟,周至安.附子的毒性及临床应用浅析[J]Journal of Guangzhou University of Traditional Chinese Medicine,2009,26(5):512-514
附子	TCMDPO_0000192	意识障碍	disturbance of consciousness	unconsciousness AE	OAE_0001995		骆梅娟,周至安.附子的毒性及临床应用浅析[J]Journal of Guangzhou University of Traditional Chinese Medicine,2009,26(5):512-514
附子	TCMDPO_0000192	心律失常	proarrhythmic	proarrhythmic effect AE	OAE_0000808		朱林平.附子毒性研究概况[J]Jiangxi journal of traditional Chinese medicine,2004,35(6):53-55
附子	TCMDPO_0000192	呼吸衰竭	respiratory failure	respiratory acidosis AE	OAE_0001370		朱林平.附子毒性研究概况[J]Jiangxi journal of traditional Chinese medicine,2004,35(6):53-55
附子	TCMDPO_0000192	小便不利	dysuria	dysuria AE	OAE_0000902		朱林平.附子毒性研究概况[J]Jiangxi journal of traditional Chinese medicine,2004,35(6):53-55
附子	TCMDPO_0000192	视力模糊	visual disturbance	visual disturbance AE	OAE_0004239		朱林平.附子毒性研究概况[J]Jiangxi journal of traditional Chinese medicine,2004,35(6):53-55
附子	TCMDPO_0000192	接触性皮炎	contact dermatitis	contact dermatitis AE	OAE_0002003		朱林平.附子毒性研究概况[J]Jiangxi journal of traditional Chinese medicine,2004,35(6):53-55
昆明山海棠	TCMDPO_0000329		Disturbance	disturbance in attention AE	OAE_0000883		Zhong, J., Xian, D., Xu, Y. & Liu, J. Efficacy of Tripterygium hypoglaucum Hutch in adults with chronic urticaria. Journal of alternative and complementary medicine 17, 459-464 (2011)
昆明山海棠	TCMDPO_0000329		Drowsiness	Drowsiness	OAE_0000391		Zhong, J., Xian, D., Xu, Y. & Liu, J. Efficacy of Tripterygium hypoglaucum Hutch in adults with chronic urticaria. Journal of alternative and complementary medicine 17, 459-464 (2011)
昆明山海棠	TCMDPO_0000329		Paresthesia	paresthesia AE	OAE_0000392		Zhong, J., Xian, D., Xu, Y. & Liu, J. Efficacy of Tripterygium hypoglaucum Hutch in adults with chronic urticaria. Journal of alternative and complementary medicine 17, 459-464 (2011)
昆明山海棠	TCMDPO_0000329	腹痛	abdominal pain	abdominal pain AE	OAE_0000402		李顺英,张超等.昆明山海棠的临床应用[J]中国民族民间医药杂志,2006,(83):325-330
昆明山海棠	TCMDPO_0000329	腹胀	abdominal distention	abdominal distension AE	OAE_0000243	3	姚逸,杨清林.昆明山海棠的研究概况[J]时珍国医国药,2001,12(2):1129-1131
昆明山海棠	TCMDPO_0000329	胃痛	stomachache	stomachache AE	OAE_0001922	1	姚逸,杨清林.昆明山海棠的研究概况[J]时珍国医国药,2001,12(2):1129-1131
昆明山海棠	TCMDPO_0000329	胃部不适	stomach upset	stomach discomfort AE	OAE_0000688		李顺英,张超等.昆明山海棠的临床应用[J]中国民族民间医药杂志,2006,(83):325-330
昆明山海棠	TCMDPO_0000329	食欲不振	anorexia	anorexia AE	OAE_0000468	3	姚逸,杨清林.昆明山海棠的研究概况[J]时珍国医国药,2001,12(2):1129-1131
昆明山海棠	TCMDPO_0000329	恶心	nausea	nausea and vomiting AE	OAE_0000430	1	赵 慧.火把花根片过敏反应1例[ J ]. 山东中医杂志, 2000, 19( 5):294
昆明山海棠	TCMDPO_0000329	呕吐	vomit	vomiting AE	OAE_0000601		李顺英,张超等.昆明山海棠的临床应用[J]中国民族民间医药杂志,2006,(83):325-330
昆明山海棠	TCMDPO_0000329	皮疹	rash	rash AE	OAE_0000724	1	徐棠本. 服昆明山海棠片出现过敏反应1 例[ J] . 中国中药杂志,1996, 21( 12): 755.
昆明山海棠	TCMDPO_0000329	皮肤瘙痒	pruritus	pruritus AE	OAE_0000373	1	徐棠本. 服昆明山海棠片出现过敏反应1 例[ J] . 中国中药杂志,1996, 21( 12): 755.
昆明山海棠	TCMDPO_0000329	全身过敏反应	allergy	allergy AE	OAE_0000568		徐棠本. 服昆明山海棠片出现过敏反应1 例[ J] . 中国中药杂志,1996, 21( 12): 755.
昆明山海棠	TCMDPO_0000329	肝功能异常	liver function tests abnormal	liver function tests abnormal AE	OAE_0000464		王金平,李红星等.火把花根的化学成分和临床应用及不良反应综述[J]重庆中草药研究,2011,(63):41-44
昆明山海棠	TCMDPO_0000329	月经减少	hypomenorrhea	hypomenorrhea AE	OAE_0004280		李顺英,张超等.昆明山海棠的临床应用[J]中国民族民间医药杂志,2006,(83):325-330
昆明山海棠	TCMDPO_0000329	经期缩短	menstruation irregular	menstruation irregular AE	OAE_0002439		李顺英,张超等.昆明山海棠的临床应用[J]中国民族民间医药杂志,2006,(83):325-330
昆明山海棠	TCMDPO_0000329	闭经	amenorrhoea	amenorrhoea AE	OAE_0002440	42	舒尚义. 口服昆明山海棠引起经闭42 例临床观察[J].昆明医学院学报,1980,(3):38-42.
昆明山海棠	TCMDPO_0000329	胸闷	chest discomfort	chest discomfort AE	OAE_0002330	1	赵 慧.火把花根片过敏反应1例[ J ]. 山东中医杂志, 2000, 19( 5):294
昆明山海棠	TCMDPO_0000329	心悸	palpatation	palpitation AE	OAE_0000471	1	赵 慧.火把花根片过敏反应1例[ J ]. 山东中医杂志, 2000, 19( 5):294
昆明山海棠	TCMDPO_0000329	视物不清	vision blurred	vision blurred AE	OAE_0001509	1	赵 慧.火把花根片过敏反应1例[ J ]. 山东中医杂志, 2000, 19( 5):294
昆明山海棠	TCMDPO_0000329	尿少	urine output decreased	urine output decreased AE	OAE_0001493	1	赵 慧.火把花根片过敏反应1例[ J ]. 山东中医杂志, 2000, 19( 5):294

## Sheet: AnatomicalLocation
Drug	Organism	Anatomic locaion	PO/UBERON ID
Black-tail Snake TCD (乌梢蛇)	Ptyas dhumnades	Whole
Chinese Clematis Root TCD(威灵仙)	Clematis chinensis	root	PO:0009005
Chinese Pine Nodular Branch TCD(松节)	Pistacia terebinthus	stem	PO:0009047
Common Floweringqince Fruit TCD (木瓜)	Chaenomeles	fruit	PO:0009001
Doubleteeth Pubescent Angelica Root TCD (独活)	Heracleum	root	PO:0009005
Kadsura Pepper Stem TCD(海风藤)	Piper wallichii	stem	PO:0009047
Ovientvine Stem TCD (青风藤)	Sinomenium acutum	stem	PO:0009047
Paniculate Swallowwort Root TCD (徐长卿)	Vincetoxicum pycnostelma	root	PO:0009005
Paniculate Swallowwort Root TCD (徐长卿)	Vincetoxicum pycnostelma	stem	PO:0009047
Silk-worm Droppings TCD (蚕沙)	Bombyx mori	feces	UBERON:0001988
Tripterygii Hypoglauci Radix TCD (昆明山海棠)	Tripterygium hypoglaucum	root	PO:0009005
wooly Datchmanspipe Herb TCD (寻骨风)	Aristolochia mollissima	Whole
Chinese Starjasmine Stem TCD(络石藤)	Trachelospermum jasminoides	leaf	PO:0025034
Chinese Starjasmine Stem TCD(络石藤)	Trachelospermum jasminoides	stem	PO:0009047
Common Threewingnut Root TCD(雷公藤)	Tripterygium wilfordii	root	PO:0009005
Fourstamen Stephania Root TCD (粉防己)	Stephania tetrandra	root	PO:0009005
Harlequin Glorybower Leaf TCD(臭梧桐)	Clerodendrum trichotomum	branch	PO:0025073
Harlequin Glorybower Leaf TCD(臭梧桐)	Clerodendrum trichotomum	leaf	PO:0025034
Harlequin Glorybower Leaf TCD(臭梧桐)	Clerodendrum trichotomum	root	PO:0009005
Largeleaf Gentian Root TCD(秦艽)	Gentiana macrophylla	root	PO:0009005
Mulberry Twig TCD(桑枝)	Morus alba	leaf	PO:0025034
Mulberry Twig TCD(桑枝)	Morus alba	stem	PO:0009047
Oriental Variegated Coralbean Bark TCD (海桐皮)	Erythrina variegata	bark	PO:0009006
Siegesbeckia Herb TCD(豨签草)	Sigesbeckia	shoot system	PO:0009006
Acanthopanax Root Bark TCD (五加皮)	Eleutherococcus gracilistylus	root epidermis	PO:0006037
Chinese Taxillus Herb TCD(桑寄生)	Taxillus sutchuenensis	leaf	PO:0025034
Obscured Homalomena Rhizome TCD (千年健)	Homalomena occulta	root	PO:0009005
Obscured Homalomena Rhizome TCD (千年健)	Homalomena occulta	stem	PO:0009047
Tiger Bone TCD (虎骨)	Panthera tigris	bone tissue	UBERON:0002481
Nux Vomica TCD(马钱子)	Strychnos nux-vomica	seed	PO:0009010
Debark Peony Root TCD(白芍)	Paeonia lactiflora Pall.	root	PO:0009005
Prepared Common Monkshood Branched Root TCD(附子)	Aconitum carmichaelii	root	PO:0009005
